# Supplementary material for: catena-Poly[[trimethyl­tin(IV)]-μ-2,4,6-trichloro­benzoato]
Source: Acta Crystallogr Sect E Struct Rep Online. 2008 Dec 10;65(Pt 1):m30. doi: 10.1107/S1600536808040798 (PMC2967877; doi:10.1107/S1600536808040798)
Supplement: Supplementary file 1 [file e-65-00m30-sup1.cif]

##############################################################################
###                                                                        ###
###        Electronic paper (Acta Crystallographica Section E)             ###
###                                                                        ###
##############################################################################
#                                                                            #
# This CIF contains the data in a paper accepted for publication in Acta     #
# Crystallographica Section E. It conforms to the requirements of Notes      #
# for Authors for Section E, and has been peer reviewed under the auspices   #
# of the IUCr Commission on Journals.                                        #
#                                                                            #
# Full details of the Crystallographic Information File format               #
# are given in the paper "The Crystallographic Information File (CIF):       #
# a New Standard Archive File for Crystallography" by S. R. Hall, F. H.      #
# Allen and I. D. Brown [Acta Cryst. (1991), A47, 655-685].                  #
#                                                                            #
# The current version of the core CIF dictionary is obtainable from          #
# ftp://ftp.iucr.org/pub/cif_core.dic. The current version number is 2.4.    #
#                                                                            #
# Software is freely available for graphical display of the structure(s) in  #
# this CIF.  For information consult the CIF home page http://www.iucr.org/  #
# cif/home.html                                                              #
#                                                                            #
# This file may be used for bona fide research purposes within the           #
# scientific community so long as proper attribution is given to the journal # 
# article from which it was obtained.                                        #
#                                                                            #
##############################################################################
                                             
data_I
_audit_creation_method     SHELXL-97
_chemical_name_systematic
;
catena-Poly[[trimethyltin(IV)]-\m-2,4,6-trichlorobenzoato]
;
_chemical_name_common     ?
_chemical_formula_moiety     'C10 H11 Cl3 O2 Sn'
_chemical_formula_sum     'C10 H11 Cl3 O2 Sn'
_chemical_formula_iupac     '[Sn (C H3)3 (C7 H2 Cl3 O2)]'
_chemical_formula_weight     388.25
_chemical_melting_point     ?
_symmetry_cell_setting     'Monoclinic'
_symmetry_space_group_name_H-M     'P 21/c'
_symmetry_space_group_name_Hall     '-P 2ybc'
loop_
    _symmetry_equiv_pos_as_xyz
    'x, y, z'
    '-x, y+1/2, -z+1/2'
    '-x, -y, -z'
    'x, -y-1/2, z-1/2'
_cell_length_a     9.8457(10)
_cell_length_b     9.6891(9)
_cell_length_c     15.3028(19)
_cell_angle_alpha     90.00
_cell_angle_beta     106.7610(10)
_cell_angle_gamma     90.00
_cell_volume     1397.8(3)
_cell_formula_units_Z     4
_cell_measurement_reflns_used     3337
_cell_measurement_theta_min     2.520
_cell_measurement_theta_max     27.570
_cell_measurement_temperature     298(2)
_exptl_crystal_description     block
_exptl_crystal_colour     colourless
_exptl_crystal_size_max     0.42
_exptl_crystal_size_mid     0.18
_exptl_crystal_size_min     0.08
_exptl_crystal_density_diffrn     1.845
_exptl_crystal_density_meas     ?
_exptl_crystal_density_method     'not measured'
_exptl_crystal_F_000     752
_exptl_absorpt_coefficient_mu     2.384
_exptl_absorpt_correction_type     multi-scan
_exptl_absorpt_process_details     '(SADABS; Sheldrick, 1996)'
_exptl_absorpt_correction_T_min     0.4342
_exptl_absorpt_correction_T_max     0.8322
_exptl_special_details
;
;
_diffrn_ambient_temperature     298(2)
_diffrn_radiation_type     MoK\a
_diffrn_radiation_wavelength     0.71073
_diffrn_radiation_source     'fine-focus sealed tube'
_diffrn_radiation_monochromator     graphite
_diffrn_measurement_device_type     'Bruker SMART CCD area-detector'
_diffrn_measurement_method     '\f and \w'
_diffrn_detector_area_resol_mean     ?
_diffrn_reflns_number     6983
_diffrn_reflns_av_R_equivalents     0.0254
_diffrn_reflns_av_sigmaI/netI     0.0300
_diffrn_reflns_theta_min     2.16
_diffrn_reflns_theta_max     25.00
_diffrn_reflns_theta_full     25.00
_diffrn_measured_fraction_theta_max     0.999
_diffrn_measured_fraction_theta_full     0.999
_diffrn_reflns_limit_h_min     -9
_diffrn_reflns_limit_h_max     11
_diffrn_reflns_limit_k_min     -10
_diffrn_reflns_limit_k_max     11
_diffrn_reflns_limit_l_min     -18
_diffrn_reflns_limit_l_max     15
_diffrn_standards_number     ?
_diffrn_standards_interval_count     ?
_diffrn_standards_interval_time     ?
_diffrn_standards_decay_%     ?
_reflns_number_total     2469
_reflns_number_gt     1996
_reflns_threshold_expression     I>2\s(I)
_refine_ls_structure_factor_coef     Fsqd
_refine_ls_matrix_type     full
_refine_ls_R_factor_all     0.0431
_refine_ls_R_factor_gt     0.0279
_refine_ls_wR_factor_gt     0.0692
_refine_ls_wR_factor_ref     0.0851
_refine_ls_goodness_of_fit_ref     1.006
_refine_ls_restrained_S_all     1.006
_refine_ls_number_reflns     2469
_refine_ls_number_parameters     145
_refine_ls_number_restraints     0
_refine_ls_hydrogen_treatment     constr
_refine_ls_weighting_scheme     calc
_refine_ls_weighting_details
          'calc w=1/[\s^2^(Fo^2^)+(0.048P)^2^+1.1107P] where P=(Fo^2^+2Fc^2^)/3'
_atom_sites_solution_hydrogens     geom
_atom_sites_solution_primary     direct
_atom_sites_solution_secondary     difmap
_refine_ls_shift/su_max     0.000
_refine_ls_shift/su_mean     0.000
_refine_diff_density_max     0.676
_refine_diff_density_min     -0.370
_refine_ls_extinction_method     none
_refine_ls_extinction_coef     ?
loop_
    _atom_type_symbol
    _atom_type_description
    _atom_type_scat_dispersion_real
    _atom_type_scat_dispersion_imag
    _atom_type_scat_source
    'C' 'C' 0.0033 0.0016
                         'International Tables Vol C Tables 4.2.6.8 and 6.1.1.4'
    'H' 'H' 0.0000 0.0000
                         'International Tables Vol C Tables 4.2.6.8 and 6.1.1.4'
    'Cl' 'Cl' 0.1484 0.1585
                         'International Tables Vol C Tables 4.2.6.8 and 6.1.1.4'
    'O' 'O' 0.0106 0.0060
                         'International Tables Vol C Tables 4.2.6.8 and 6.1.1.4'
    'Sn' 'Sn' -0.6537 1.4246
                         'International Tables Vol C Tables 4.2.6.8 and 6.1.1.4'
_computing_data_collection     'SMART (Siemens, 1996)'
_computing_cell_refinement     'SAINT (Siemens, 1996)'
_computing_data_reduction     'SAINT (Siemens, 1996)'
_computing_structure_solution     'SHELXS97 (Sheldrick, 2008)'
_computing_structure_refinement     'SHELXL97 (Sheldrick, 2008)'
_computing_molecular_graphics     'SHELXTL (Sheldrick, 2008)'
_computing_publication_material     'SHELXTL (Sheldrick, 2008)'
loop_
    _atom_site_type_symbol
    _atom_site_label
    _atom_site_fract_x
    _atom_site_fract_y
    _atom_site_fract_z
    _atom_site_U_iso_or_equiv
    _atom_site_adp_type
    _atom_site_calc_flag
    _atom_site_refinement_flags
    _atom_site_occupancy
    _atom_site_disorder_assembly
    _atom_site_disorder_group
    Sn Sn1 0.41662(3) 0.26723(3) 0.24850(2) 0.03954(13) Uani d . 1 . .
    Cl Cl1 0.13395(13) -0.14643(14) 0.30795(8) 0.0553(3) Uani d . 1 . .
    Cl Cl2 -0.17245(14) -0.41671(14) 0.00986(9) 0.0685(4) Uani d . 1 . .
    Cl Cl3 0.21742(14) -0.04603(14) -0.01909(8) 0.0589(3) Uani d . 1 . .
    O O1 0.2441(3) 0.1152(3) 0.1981(2) 0.0436(7) Uani d . 1 . .
    O O2 0.4091(3) -0.0438(3) 0.2076(2) 0.0483(8) Uani d . 1 . .
    C C1 0.2834(4) -0.0058(4) 0.1860(3) 0.0368(9) Uani d . 1 . .
    C C2 0.1682(4) -0.1073(4) 0.1414(3) 0.0357(9) Uani d . 1 . .
    C C3 0.0947(4) -0.1793(4) 0.1922(3) 0.0379(9) Uani d . 1 . .
    C C4 -0.0092(5) -0.2761(4) 0.1529(3) 0.0416(10) Uani d . 1 . .
    H H4 -0.0557 -0.3248 0.1881 0.050 Uiso calc R 1 . .
    C C5 -0.0410(5) -0.2974(4) 0.0609(3) 0.0429(11) Uani d . 1 . .
    C C6 0.0256(5) -0.2269(4) 0.0067(3) 0.0449(11) Uani d . 1 . .
    H H6 0.0004 -0.2414 -0.0560 0.054 Uiso calc R 1 . .
    C C7 0.1307(4) -0.1341(4) 0.0483(3) 0.0396(10) Uani d . 1 . .
    C C8 0.2673(5) 0.4245(5) 0.2502(4) 0.0582(13) Uani d . 1 . .
    H H8A 0.3162 0.5044 0.2809 0.087 Uiso calc R 1 . .
    H H8B 0.2023 0.3917 0.2818 0.087 Uiso calc R 1 . .
    H H8C 0.2158 0.4484 0.1887 0.087 Uiso calc R 1 . .
    C C9 0.4924(6) 0.2466(5) 0.1337(3) 0.0510(12) Uani d . 1 . .
    H H9A 0.5867 0.2092 0.1523 0.077 Uiso calc R 1 . .
    H H9B 0.4938 0.3355 0.1062 0.077 Uiso calc R 1 . .
    H H9C 0.4312 0.1857 0.0902 0.077 Uiso calc R 1 . .
    C C10 0.5129(6) 0.1758(6) 0.3770(3) 0.0617(14) Uani d . 1 . .
    H H10A 0.6022 0.1359 0.3770 0.093 Uiso calc R 1 . .
    H H10B 0.4520 0.1051 0.3886 0.093 Uiso calc R 1 . .
    H H10C 0.5283 0.2449 0.4238 0.093 Uiso calc R 1 . .
loop_
    _atom_site_aniso_label
    _atom_site_aniso_U_11
    _atom_site_aniso_U_22
    _atom_site_aniso_U_33
    _atom_site_aniso_U_12
    _atom_site_aniso_U_13
    _atom_site_aniso_U_23
    Sn1 0.03773(19) 0.0345(2) 0.0475(2) -0.00090(12) 0.01410(14) -0.00256(13)
    Cl1 0.0537(7) 0.0745(9) 0.0398(7) -0.0114(6) 0.0167(5) -0.0052(6)
    Cl2 0.0641(8) 0.0599(8) 0.0692(9) -0.0214(7) -0.0003(6) -0.0076(7)
    Cl3 0.0717(8) 0.0616(8) 0.0511(7) -0.0064(6) 0.0300(6) 0.0062(6)
    O1 0.0357(15) 0.0308(16) 0.066(2) -0.0010(12) 0.0176(14) -0.0100(14)
    O2 0.0367(17) 0.0375(17) 0.068(2) 0.0041(13) 0.0106(14) 0.0015(15)
    C1 0.038(2) 0.034(2) 0.040(2) -0.0021(18) 0.0155(19) 0.0017(18)
    C2 0.035(2) 0.028(2) 0.042(2) 0.0022(17) 0.0089(18) -0.0017(18)
    C3 0.040(2) 0.037(2) 0.038(2) -0.0023(19) 0.0133(19) -0.0009(19)
    C4 0.038(2) 0.036(2) 0.051(3) -0.0047(18) 0.012(2) 0.003(2)
    C5 0.039(2) 0.033(2) 0.051(3) -0.0032(19) 0.005(2) -0.007(2)
    C6 0.049(3) 0.045(3) 0.038(3) 0.004(2) 0.009(2) -0.005(2)
    C7 0.041(2) 0.035(2) 0.045(3) 0.0037(18) 0.0144(19) 0.0031(19)
    C8 0.045(3) 0.045(3) 0.086(4) -0.004(2) 0.022(3) -0.019(3)
    C9 0.055(3) 0.052(3) 0.051(3) -0.002(2) 0.023(2) 0.001(2)
    C10 0.078(4) 0.056(3) 0.047(3) -0.014(3) 0.011(3) 0.004(2)
loop_
    _geom_bond_atom_site_label_1
    _geom_bond_atom_site_label_2
    _geom_bond_site_symmetry_2
    _geom_bond_distance
    _geom_bond_publ_flag
    Sn1 C9 . 2.107(5) Y
    Sn1 C10 . 2.116(5) Y
    Sn1 C8 . 2.123(4) Y
    Sn1 O1 . 2.212(3) Y
    Sn1 O2 2_655 2.467(3) Y
    Cl1 C3 . 1.730(4) ?
    Cl2 C5 . 1.744(4) ?
    Cl3 C7 . 1.740(4) ?
    O1 C1 . 1.265(5) ?
    O2 C1 . 1.241(5) ?
    O2 Sn1 2_645 2.467(3) ?
    C1 C2 . 1.508(5) ?
    C2 C7 . 1.390(6) ?
    C2 C3 . 1.392(6) ?
    C3 C4 . 1.390(6) ?
    C4 C5 . 1.366(6) ?
    C4 H4 . 0.9300 ?
    C5 C6 . 1.377(7) ?
    C6 C7 . 1.380(6) ?
    C6 H6 . 0.9300 ?
    C8 H8A . 0.9600 ?
    C8 H8B . 0.9600 ?
    C8 H8C . 0.9600 ?
    C9 H9A . 0.9600 ?
    C9 H9B . 0.9600 ?
    C9 H9C . 0.9600 ?
    C10 H10A . 0.9600 ?
    C10 H10B . 0.9600 ?
    C10 H10C . 0.9600 ?
loop_
    _geom_angle_atom_site_label_1
    _geom_angle_atom_site_label_2
    _geom_angle_atom_site_label_3
    _geom_angle_site_symmetry_1
    _geom_angle_site_symmetry_3
    _geom_angle
    _geom_angle_publ_flag
    C9 Sn1 C10 . . 124.3(2) ?
    C9 Sn1 C8 . . 119.4(2) ?
    C10 Sn1 C8 . . 114.6(2) ?
    C9 Sn1 O1 . . 93.83(16) ?
    C10 Sn1 O1 . . 97.96(16) ?
    C8 Sn1 O1 . . 91.00(15) ?
    C9 Sn1 O2 . 2_655 84.92(15) ?
    C10 Sn1 O2 . 2_655 88.16(16) ?
    C8 Sn1 O2 . 2_655 83.90(15) ?
    O1 Sn1 O2 . 2_655 173.28(10) ?
    C1 O1 Sn1 . . 115.6(2) ?
    C1 O2 Sn1 . 2_645 148.7(3) ?
    O2 C1 O1 . . 124.0(4) ?
    O2 C1 C2 . . 119.3(4) ?
    O1 C1 C2 . . 116.6(3) ?
    C7 C2 C3 . . 116.9(4) ?
    C7 C2 C1 . . 121.9(4) ?
    C3 C2 C1 . . 121.2(4) ?
    C4 C3 C2 . . 122.1(4) ?
    C4 C3 Cl1 . . 119.1(3) ?
    C2 C3 Cl1 . . 118.7(3) ?
    C5 C4 C3 . . 118.0(4) ?
    C5 C4 H4 . . 121.0 ?
    C3 C4 H4 . . 121.0 ?
    C4 C5 C6 . . 122.6(4) ?
    C4 C5 Cl2 . . 118.8(4) ?
    C6 C5 Cl2 . . 118.7(4) ?
    C5 C6 C7 . . 118.0(4) ?
    C5 C6 H6 . . 121.0 ?
    C7 C6 H6 . . 121.0 ?
    C6 C7 C2 . . 122.4(4) ?
    C6 C7 Cl3 . . 118.5(4) ?
    C2 C7 Cl3 . . 119.1(3) ?
    Sn1 C8 H8A . . 109.5 ?
    Sn1 C8 H8B . . 109.5 ?
    H8A C8 H8B . . 109.5 ?
    Sn1 C8 H8C . . 109.5 ?
    H8A C8 H8C . . 109.5 ?
    H8B C8 H8C . . 109.5 ?
    Sn1 C9 H9A . . 109.5 ?
    Sn1 C9 H9B . . 109.5 ?
    H9A C9 H9B . . 109.5 ?
    Sn1 C9 H9C . . 109.5 ?
    H9A C9 H9C . . 109.5 ?
    H9B C9 H9C . . 109.5 ?
    Sn1 C10 H10A . . 109.5 ?
    Sn1 C10 H10B . . 109.5 ?
    H10A C10 H10B . . 109.5 ?
    Sn1 C10 H10C . . 109.5 ?
    H10A C10 H10C . . 109.5 ?
    H10B C10 H10C . . 109.5 ?
loop_
    _geom_torsion_atom_site_label_1
    _geom_torsion_atom_site_label_2
    _geom_torsion_atom_site_label_3
    _geom_torsion_atom_site_label_4
    _geom_torsion_site_symmetry_1
    _geom_torsion_site_symmetry_2
    _geom_torsion_site_symmetry_3
    _geom_torsion_site_symmetry_4
    _geom_torsion
    _geom_torsion_publ_flag
    C9 Sn1 O1 C1 . . . . 61.1(3) ?
    C10 Sn1 O1 C1 . . . . -64.4(3) ?
    C8 Sn1 O1 C1 . . . . -179.3(3) ?
    Sn1 O2 C1 O1 2_645 . . . 154.5(4) ?
    Sn1 O2 C1 C2 2_645 . . . -26.3(8) ?
    Sn1 O1 C1 O2 . . . . 6.1(5) ?
    Sn1 O1 C1 C2 . . . . -173.0(3) ?
    O2 C1 C2 C7 . . . . -82.9(5) ?
    O1 C1 C2 C7 . . . . 96.3(5) ?
    O2 C1 C2 C3 . . . . 96.8(5) ?
    O1 C1 C2 C3 . . . . -84.0(5) ?
    C7 C2 C3 C4 . . . . 1.5(6) ?
    C1 C2 C3 C4 . . . . -178.2(4) ?
    C7 C2 C3 Cl1 . . . . -178.3(3) ?
    C1 C2 C3 Cl1 . . . . 2.0(5) ?
    C2 C3 C4 C5 . . . . -1.5(7) ?
    Cl1 C3 C4 C5 . . . . 178.2(3) ?
    C3 C4 C5 C6 . . . . -0.1(7) ?
    C3 C4 C5 Cl2 . . . . -179.2(3) ?
    C4 C5 C6 C7 . . . . 1.7(7) ?
    Cl2 C5 C6 C7 . . . . -179.2(3) ?
    C5 C6 C7 C2 . . . . -1.8(7) ?
    C5 C6 C7 Cl3 . . . . 179.1(3) ?
    C3 C2 C7 C6 . . . . 0.2(6) ?
    C1 C2 C7 C6 . . . . 179.9(4) ?
    C3 C2 C7 Cl3 . . . . 179.3(3) ?
    C1 C2 C7 Cl3 . . . . -1.0(5) ?
data_global
_journal_date_recd_electronic     2008-11-15
_journal_date_accepted     2008-12-03
_journal_name_full     'Acta Crystallographica, Section E'
_journal_year     2009
_journal_volume     65
_journal_issue      1
_journal_page_first     m30
_journal_page_last     m30
_journal_paper_category     QM
_journal_coeditor_code     RZ2273
_publ_contact_author_name     'Prof. Handong Yin'
_publ_contact_author_address
;
  College of Chemistry and Chemical Engineering
  Liaocheng University
  Shandong 252059
  People's Republic of China
;
_publ_contact_author_email     handongyin@163.com
_publ_contact_author_fax     '86 635 8239121'
_publ_contact_author_phone     '86 635 8239121'
_publ_section_title
;
<i>catena</i>-Poly[[trimethyltin(IV)]-\m-2,4,6-trichlorobenzoato]
;
loop_
    _publ_author_name
    _publ_author_address
    'Liyuan Wen'
;
  College of Chemistry and Chemical Engineering
  Liaocheng University
  Shandong 252059
  People's Republic of China
;
    'Handong Yin'
;
  College of Chemistry and Chemical Engineering
  Liaocheng University
  Shandong 252059
  People's Republic of China
;
    'Wenkuan Li'
;
  College of Chemistry and Chemical Engineering
  Liaocheng University
  Shandong 252059
  People's Republic of China
;
    'Daqi Wang'
;
  College of Chemistry and Chemical Engineering
  Liaocheng University
  Shandong 252059
  People's Republic of China
;
