# Supplementary material for: catena-Poly[[trimethyl­tin(IV)]-μ-2,4,6-trichloro­benzoato]
Source: Acta Crystallogr Sect E Struct Rep Online. 2008 Dec 10;65(Pt 1):m30. doi: 10.1107/S1600536808040798 (PMC2967877; doi:10.1107/S1600536808040798)
Supplement: Supplementary file 2 [file e-65-00m30-Isup2.hkl]

# 
# h,k,l, Fc-squared, Fo-squared, sigma(Fo-squared) and status flag 
# 
data_I
_shelx_title ' 081102c in P2(1)/c' 
_shelx_refln_list_code          4 
_shelx_F_calc_maximum      254.08 
_exptl_crystal_F_000       752.00 
_reflns_d_resolution_high  0.8408 
 
loop_ 
 _symmetry_equiv_pos_as_xyz 
 'x, y, z' 
 '-x, y+1/2, -z+1/2' 
 '-x, -y, -z' 
 'x, -y-1/2, z-1/2' 
 
_cell_length_a     9.8457 
_cell_length_b     9.6891 
_cell_length_c    15.3028 
_cell_angle_alpha  90.000 
_cell_angle_beta  106.761 
_cell_angle_gamma  90.000 
 
_shelx_F_squared_multiplier     1.000 
 
loop_ 
 _refln_index_h 
 _refln_index_k 
 _refln_index_l 
 _refln_F_squared_calc 
 _refln_F_squared_meas 
 _refln_F_squared_sigma 
 _refln_observed_status 
   1   0   0     3080.41     3449.06     47.22 o 
   2   0   0     1820.29     1875.05     34.14 o 
   3   0   0    14614.68    15169.67    192.26 o 
   4   0   0     1953.66     1945.19     47.61 o 
   5   0   0    16937.88    17492.42    233.57 o 
   6   0   0     6736.26     6988.61    120.66 o 
   7   0   0     8526.44     9211.65    154.16 o 
   8   0   0      164.16      204.96     28.27 o 
   9   0   0       45.94       56.39     23.64 o 
  10   0   0      446.48      470.75     44.61 o 
  11   0   0     1300.86     1352.38     95.76 o 
   1   1   0     3649.92     3975.92     41.38 o 
   2   1   0    38600.76    40848.45    308.08 o 
   3   1   0     9114.09     9430.29     90.76 o 
   4   1   0    11571.99    11622.35    119.93 o 
   5   1   0     8124.37     8522.20     93.14 o 
   6   1   0      721.83      664.54     23.12 o 
   7   1   0      589.47      516.81     22.90 o 
   8   1   0     3448.83     3437.86     61.79 o 
   9   1   0     3134.23     3310.80     64.17 o 
  10   1   0      682.24      624.85     37.53 o 
  11   1   0      413.04      494.02     41.16 o 
   0   2   0    24000.90    25779.20   1000.62 o 
   1   2   0    11711.05    12315.33    156.03 o 
   2   2   0    52826.84    54104.88    455.90 o 
   3   2   0      918.21      834.37     18.67 o 
   4   2   0     2836.90     2941.69     36.50 o 
   5   2   0     3749.79     3926.04     54.60 o 
   6   2   0     4453.26     4603.70     84.45 o 
   7   2   0     4341.92     4358.25     66.76 o 
   8   2   0      257.82      253.61     25.78 o 
   9   2   0       22.02       -3.55     17.92 o 
  10   2   0      349.58      309.93     32.71 o 
  11   2   0      828.08      894.80     46.70 o 
   1   3   0     4974.91     5137.19     63.86 o 
   2   3   0    15569.96    16686.89    180.81 o 
   3   3   0    25614.81    26724.98    193.51 o 
   4   3   0    10251.02    11198.51    101.40 o 
   5   3   0     2414.08     2514.23     36.47 o 
   6   3   0        3.71       -8.16     11.49 o 
   7   3   0     1906.61     1894.16     51.17 o 
   8   3   0     1798.82     1684.81     52.37 o 
   9   3   0     2100.56     2074.86     63.36 o 
  10   3   0     2024.38     2327.05     72.47 o 
   0   4   0     9258.90     9538.28    129.20 o 
   1   4   0    20175.84    21640.12    218.21 o 
   2   4   0    11673.88    12583.89    147.04 o 
   3   4   0     3926.13     4183.91     66.44 o 
   4   4   0        5.64       -7.50      8.81 o 
   5   4   0     7227.68     7224.18    102.85 o 
   6   4   0     5793.16     6134.07    101.04 o 
   7   4   0     1774.45     1791.20     53.76 o 
   8   4   0     1055.41     1080.32     43.98 o 
   9   4   0        0.02      -21.24     19.41 o 
  10   4   0      771.61      739.30     52.35 o 
   1   5   0     3236.82     3082.01     40.93 o 
   2   5   0     1111.91     1089.72     31.45 o 
   3   5   0    15403.60    15842.26    186.64 o 
   4   5   0     3946.64     3970.53     79.72 o 
   5   5   0       23.86        0.65     13.39 o 
   6   5   0     1593.52     1673.03     61.00 o 
   7   5   0      405.88      439.20     40.80 o 
   8   5   0     2362.30     2339.71    105.97 o 
   9   5   0      419.61      523.09     48.78 o 
  10   5   0      394.08      368.86     64.76 o 
   0   6   0    10546.46    10651.69    152.30 o 
   1   6   0     4410.93     4390.25     55.71 o 
   2   6   0      570.55      585.57     26.09 o 
   3   6   0       77.26       86.09     14.24 o 
   4   6   0      145.55      143.91     18.41 o 
   5   6   0     6165.47     6190.25    126.03 o 
   6   6   0     1385.01     1420.52     60.09 o 
   7   6   0     1097.44     1077.26     54.34 o 
   8   6   0      547.85      596.69     47.96 o 
   9   6   0       42.61       10.76     31.59 o 
   1   7   0     4852.90     4842.38     76.22 o 
   2   7   0     2435.40     2405.86     46.60 o 
   3   7   0     1746.99     1707.73     50.63 o 
   4   7   0     4117.58     4184.60     81.18 o 
   5   7   0     1300.78     1254.65     54.41 o 
   6   7   0       57.70       39.59     22.68 o 
   7   7   0      533.02      497.22     43.54 o 
   8   7   0      274.83      299.04     40.04 o 
   0   8   0     1867.04     1897.63     82.48 o 
   1   8   0     1549.34     1481.77     45.13 o 
   2   8   0      478.84      427.80     26.46 o 
   3   8   0        2.83      -13.07     12.74 o 
   4   8   0      299.76      316.84     27.85 o 
   5   8   0      383.42      346.66     68.10 o 
   6   8   0      693.30      734.20     47.77 o 
   7   8   0      842.19      801.68     51.41 o 
   8   8   0       19.83       41.22     28.08 o 
   1   9   0      106.16       68.33     22.99 o 
   2   9   0     1964.76     1997.45     72.08 o 
   3   9   0      735.65      762.87     38.37 o 
   4   9   0      173.49      150.56     24.87 o 
   5   9   0      398.57      433.45     47.64 o 
   6   9   0        0.51      -29.94     20.79 o 
   7   9   0      148.65      125.41     39.05 o 
   0  10   0      719.70      680.66     76.11 o 
   1  10   0      570.94      552.31     53.66 o 
   2  10   0      206.62      185.05     40.94 o 
   3  10   0       58.71       48.87     21.48 o 
   4  10   0      242.49      206.44     29.12 o 
   5  10   0      193.51      184.50     29.64 o 
   1  11   0       65.26       56.75     33.09 o 
   2  11   0      122.95       47.53     33.65 o 
   3  11   0      170.12      176.71     40.31 o 
 -11   1   1       15.61       -6.49     22.44 o 
 -10   1   1       36.22       38.06     24.42 o 
  -9   1   1      512.10      520.62     28.95 o 
  -8   1   1      173.90      178.89     22.84 o 
  -7   1   1      561.20      538.80     22.76 o 
  -6   1   1     2166.36     2058.61     38.92 o 
  -5   1   1       24.50       11.80      7.24 o 
  -4   1   1      945.64      825.11     19.80 o 
  -3   1   1     1244.67     1264.59     26.03 o 
  -2   1   1        0.84       -2.74      3.31 o 
  -1   1   1     2629.80     2802.00     30.15 o 
   0   1   1      769.34      821.80     13.58 o 
   1   1   1     4382.39     4681.81     42.51 o 
   2   1   1     7760.47     8318.17     79.37 o 
   3   1   1       22.99       21.25      5.86 o 
   4   1   1      987.89     1094.17     24.11 o 
   5   1   1      598.84      563.53     20.07 o 
   6   1   1      265.75      267.73     20.50 o 
   7   1   1       53.23       46.27     13.42 o 
   8   1   1        0.50      -14.63     12.19 o 
   9   1   1       25.41       21.18     16.10 o 
  10   1   1        9.98        8.45     21.63 o 
 -11   2   1       75.56       86.43     31.78 o 
 -10   2   1       67.55       20.67     21.55 o 
  -9   2   1       13.81       -3.21     16.24 o 
  -8   2   1       49.28       14.11     14.99 o 
  -7   2   1      432.42      418.93     21.54 o 
  -6   2   1     1420.78     1377.49     32.13 o 
  -5   2   1      152.84      177.58     13.47 o 
  -4   2   1     2057.60     2290.68     31.27 o 
  -3   2   1      940.29     1000.98     17.16 o 
  -2   2   1     3093.09     3414.02     39.30 o 
  -1   2   1     4651.96     4966.95     70.20 o 
   0   2   1     9523.39    10178.89     92.82 o 
   1   2   1     7947.23     8406.97     89.78 o 
   2   2   1     4291.60     4605.11     57.63 o 
   3   2   1     1613.17     1437.75     36.33 o 
   4   2   1    11742.16    12775.45    133.48 o 
   5   2   1       37.35       34.10      9.39 o 
   6   2   1       37.19       38.07     11.30 o 
   7   2   1     3011.28     3119.65     56.03 o 
   8   2   1       36.26       12.12     16.51 o 
   9   2   1       74.75       55.78     19.91 o 
  10   2   1        2.54      -25.62     19.48 o 
 -10   3   1       49.63       33.81     27.18 o 
  -9   3   1      786.01      825.74     53.00 o 
  -8   3   1      346.80      338.70     29.24 o 
  -7   3   1      201.07      157.61     21.16 o 
  -6   3   1      132.51      114.56     12.86 o 
  -5   3   1     2247.94     2318.93     34.75 o 
  -4   3   1      158.53      165.60     10.87 o 
  -3   3   1      333.36      325.16     16.85 o 
  -2   3   1    16769.60    17682.48    190.88 o 
  -1   3   1      635.34      695.18     10.02 o 
   0   3   1     2612.95     2840.66     38.21 o 
   1   3   1      121.42      134.50      8.07 o 
   2   3   1    11284.93    12221.33    131.16 o 
   3   3   1     1503.98     1517.81     26.89 o 
   4   3   1     2947.15     2955.67     31.44 o 
   5   3   1      370.33      287.42     22.01 o 
   6   3   1       99.44       85.98     16.47 o 
   7   3   1        5.62       -0.34     14.38 o 
   8   3   1      437.52      485.40     33.96 o 
   9   3   1      815.03      832.10     42.14 o 
  10   3   1        0.33       -2.34     21.38 o 
 -10   4   1        0.98       -1.73     24.78 o 
  -9   4   1        6.16      -18.95     21.12 o 
  -8   4   1      118.74      101.80     26.49 o 
  -7   4   1      721.10      667.63     36.44 o 
  -6   4   1      652.58      654.32     38.53 o 
  -5   4   1       12.36       -0.70      9.88 o 
  -4   4   1     9954.22     9817.99    126.30 o 
  -3   4   1     2697.20     2664.01     50.33 o 
  -2   4   1     1519.77     1515.29     35.18 o 
  -1   4   1     2280.85     2239.56     28.94 o 
   0   4   1     1794.49     1757.73     27.27 o 
   1   4   1     6486.32     6447.29     76.51 o 
   2   4   1      308.36      286.63     20.05 o 
   3   4   1       50.01       26.44      9.39 o 
   4   4   1       96.12       86.38      9.93 o 
   5   4   1     1304.60     1282.79     71.46 o 
   6   4   1     1165.67     1269.25     43.20 o 
   7   4   1      186.98      220.68     25.92 o 
   8   4   1       40.32       43.02     18.20 o 
   9   4   1      111.93       74.70     30.79 o 
  10   4   1       70.25       87.75     32.45 o 
 -10   5   1      152.08      151.94     35.84 o 
  -9   5   1      224.22      206.96     61.37 o 
  -8   5   1      756.35      721.63     46.40 o 
  -7   5   1      282.70      256.26     33.25 o 
  -6   5   1        7.78      -23.43     15.73 o 
  -5   5   1       16.70        6.43     11.10 o 
  -4   5   1     2717.54     2704.95     56.25 o 
  -3   5   1     4017.00     3943.01     68.77 o 
  -2   5   1      526.21      485.33     23.60 o 
  -1   5   1      857.71      781.99     17.37 o 
   0   5   1      188.93      127.38      9.82 o 
   1   5   1     1442.89     1457.35     29.23 o 
   2   5   1     3749.01     3714.33     74.83 o 
   3   5   1      895.58      830.12     31.10 o 
   4   5   1     4239.43     4192.25     73.46 o 
   5   5   1      467.51      487.33     41.54 o 
   6   5   1      104.26       74.74     24.21 o 
   7   5   1      267.43      206.28     31.98 o 
   8   5   1       65.92       50.10     25.13 o 
   9   5   1      338.43      316.02     42.07 o 
  -9   6   1       43.35       18.52     23.50 o 
  -8   6   1      254.75      201.30     35.01 o 
  -7   6   1      597.81      572.70     41.79 o 
  -6   6   1     5734.27     5512.17    121.97 o 
  -5   6   1      710.15      747.62     33.25 o 
  -4   6   1      178.08      163.79     18.69 o 
  -3   6   1      379.59      347.60     22.04 o 
  -2   6   1       94.04       71.38     11.77 o 
  -1   6   1    11653.32    11471.30    105.81 o 
   0   6   1     3263.73     3243.69     46.07 o 
   1   6   1     2613.00     2754.95     41.26 o 
   2   6   1      662.99      635.27     31.52 o 
   3   6   1       62.11       59.84     13.30 o 
   4   6   1      301.55      265.81     22.28 o 
   5   6   1     3536.73     3521.51     90.32 o 
   6   6   1     1900.57     1832.23     80.78 o 
   7   6   1      405.08      383.64     63.03 o 
   8   6   1      228.82      244.35     43.80 o 
   9   6   1        1.95      -20.49     23.50 o 
  -9   7   1      595.37      651.70     53.42 o 
  -8   7   1      553.39      521.63     49.02 o 
  -7   7   1      312.71      314.90     53.39 o 
  -6   7   1       22.65       21.96     20.34 o 
  -5   7   1      335.26      328.07     28.36 o 
  -4   7   1     2290.96     2284.68     57.98 o 
  -3   7   1     1542.84     1541.30     62.69 o 
  -2   7   1     1382.73     1350.73     33.83 o 
  -1   7   1     3961.51     3803.96     58.97 o 
   0   7   1      168.69      140.14     22.29 o 
   1   7   1     1713.58     1701.86     52.19 o 
   2   7   1     1073.69     1078.11     42.96 o 
   3   7   1     2622.71     2601.94     67.29 o 
   4   7   1      989.90      965.23     37.60 o 
   5   7   1      196.44      219.53     30.95 o 
   6   7   1      579.12      576.08     40.69 o 
   7   7   1      990.51      921.82     43.97 o 
   8   7   1      839.43      874.59     54.96 o 
  -8   8   1      835.06      841.44     55.13 o 
  -7   8   1       31.63       43.64     26.61 o 
  -6   8   1     1245.11     1087.17     66.49 o 
  -5   8   1     1729.46     1668.23     86.50 o 
  -4   8   1      190.97      182.89     27.84 o 
  -3   8   1       76.78       56.98     35.50 o 
  -2   8   1       92.66       67.25     27.60 o 
  -1   8   1     3437.40     3319.12     90.30 o 
   0   8   1     1207.97     1237.04     41.28 o 
   1   8   1     2453.84     2433.44     58.40 o 
   2   8   1      995.12      910.76     28.54 o 
   3   8   1      107.15       70.17     16.94 o 
   4   8   1      368.96      339.36     28.76 o 
   5   8   1      659.39      614.97     42.18 o 
   6   8   1      904.42      956.97     53.08 o 
   7   8   1      957.07      884.82     45.81 o 
  -7   9   1      622.17      557.64     48.95 o 
  -6   9   1       47.01       31.19     24.29 o 
  -5   9   1      379.64      427.99     59.67 o 
  -4   9   1      983.16      985.75     43.41 o 
  -3   9   1     3781.78     3600.49    101.11 o 
  -2   9   1     2134.30     2175.56     76.80 o 
  -1   9   1      268.54      294.46     35.70 o 
   0   9   1        3.70      -15.12     17.00 o 
   1   9   1      248.69      239.75     50.32 o 
   2   9   1     1295.91     1254.22     62.34 o 
   3   9   1     3103.46     2954.87     63.95 o 
   4   9   1     1655.50     1532.83     53.79 o 
   5   9   1        1.81      -16.36     17.75 o 
   6   9   1       38.00       25.48     21.15 o 
  -5  10   1      531.18      459.87     96.53 o 
  -4  10   1      814.01      839.67     52.85 o 
  -3  10   1       51.87       28.08     23.90 o 
  -2  10   1      677.24      702.79     73.46 o 
  -1  10   1     1539.26     1358.04    101.59 o 
   0  10   1     1475.95     1527.36    114.40 o 
   1  10   1     1806.19     1812.65     82.92 o 
   2  10   1      376.19      307.83     44.67 o 
   3  10   1        4.63      -19.17     22.08 o 
   4  10   1      464.70      550.72     50.54 o 
   5  10   1      951.92      929.71     46.56 o 
  -3  11   1     1353.24     1165.16     98.02 o 
  -2  11   1      535.11      576.59     54.00 o 
  -1  11   1      212.65      222.28     56.22 o 
   0  11   1      153.89      112.38     34.21 o 
   1  11   1      396.94      369.86     49.56 o 
   2  11   1     1104.89     1021.29     67.50 o 
   3  11   1      368.16      323.09     47.59 o 
 -11   0   2      798.54      812.92     74.08 o 
 -10   0   2     1128.57     1175.20     56.97 o 
  -9   0   2       56.68       42.91     22.10 o 
  -8   0   2       60.71       61.24     20.67 o 
  -7   0   2    13184.05    14049.41    206.78 o 
  -6   0   2    18521.33    19286.04    258.50 o 
  -5   0   2      743.71      812.01     30.22 o 
  -4   0   2     7564.60     7621.65    111.91 o 
  -3   0   2     2460.60     2429.75     45.78 o 
  -2   0   2    19610.09    20383.36    244.20 o 
  -1   0   2    59360.29    58997.89    696.44 o 
   0   0   2    30747.23    28064.98    471.28 o 
   1   0   2    35166.68    35154.57    296.08 o 
   2   0   2     2261.98     2349.80     62.59 o 
   3   0   2     1017.98      989.04     55.65 o 
   4   0   2     9088.14     9170.05    136.85 o 
   5   0   2     3540.58     3332.39     72.38 o 
   6   0   2    17188.56    17588.42    248.27 o 
   7   0   2     6367.54     6521.34    125.81 o 
   8   0   2       87.62       74.61     36.39 o 
   9   0   2       50.73       13.80     27.42 o 
  10   0   2      101.42       67.17     29.14 o 
 -11   1   2      576.96      608.70     38.32 o 
 -10   1   2     1518.93     1562.86     52.90 o 
  -9   1   2     2467.89     2582.41     54.81 o 
  -8   1   2     3774.49     3880.10     64.13 o 
  -7   1   2     2339.10     2269.45     43.86 o 
  -6   1   2       56.97       16.31      9.82 o 
  -5   1   2     7388.34     7623.52     83.73 o 
  -4   1   2    12491.67    12725.07    120.30 o 
  -3   1   2     5351.60     5390.60     56.79 o 
  -2   1   2    51477.79    53179.62    517.99 o 
  -1   1   2     1366.92     1438.05     20.16 o 
   0   1   2      463.49      468.78      9.67 o 
   1   1   2    11166.62    11555.05     95.39 o 
   2   1   2    19898.32    20628.57    165.95 o 
   3   1   2    14770.77    15459.88    140.72 o 
   4   1   2     6891.02     6964.68     69.65 o 
   5   1   2     9142.80     9411.37     91.43 o 
   6   1   2      349.52      335.52     20.75 o 
   7   1   2     1885.18     1868.32     43.66 o 
   8   1   2     1264.04     1226.86     38.29 o 
   9   1   2     1899.35     1915.34     59.08 o 
  10   1   2     1518.22     1534.41     56.81 o 
 -11   2   2      840.08      949.81     57.74 o 
 -10   2   2      597.60      598.04     35.91 o 
  -9   2   2      171.34      207.05     28.97 o 
  -8   2   2      313.69      309.60     25.41 o 
  -7   2   2     2722.81     2685.95     48.60 o 
  -6   2   2     6324.64     6587.59     80.03 o 
  -5   2   2    12187.58    12828.23    126.60 o 
  -4   2   2     3958.36     4198.30     46.86 o 
  -3   2   2     4647.01     4849.67     48.29 o 
  -2   2   2      698.55      702.34     14.71 o 
  -1   2   2     9291.02     9273.99    118.19 o 
   0   2   2    32408.29    32557.53    251.39 o 
   1   2   2    14161.38    14807.26    134.06 o 
   2   2   2      966.90     1041.04     20.76 o 
   3   2   2     4481.61     4845.96     43.81 o 
   4   2   2     6186.21     6242.57     66.26 o 
   5   2   2     9022.77     8988.07     90.42 o 
   6   2   2     4633.56     4506.94     66.92 o 
   7   2   2     2019.49     1962.05     44.49 o 
   8   2   2     1841.70     1800.16     54.87 o 
   9   2   2       16.90       15.88     19.80 o 
  10   2   2      254.52      184.14     30.77 o 
 -11   3   2      232.52      157.06     36.34 o 
 -10   3   2      964.66     1098.01     59.03 o 
  -9   3   2     4482.44     4712.81    115.94 o 
  -8   3   2     4275.37     4496.60     85.57 o 
  -7   3   2      123.31       98.59     17.99 o 
  -6   3   2        1.34      -11.65      7.77 o 
  -5   3   2       46.78       35.24      9.23 o 
  -4   3   2    19388.42    20529.93    168.93 o 
  -3   3   2    25681.29    26531.12    236.05 o 
  -2   3   2     9177.35     9840.04     96.79 o 
  -1   3   2      397.34      343.58      9.45 o 
   0   3   2        0.68       -1.17      4.39 o 
   1   3   2     9899.19    10445.60    100.90 o 
   2   3   2    10472.80    10950.32    107.72 o 
   3   3   2    35320.12    36988.78    324.44 o 
   4   3   2     8525.88     8819.34     79.83 o 
   5   3   2       57.54       39.83      7.88 o 
   6   3   2      152.11      121.61     11.79 o 
   7   3   2      145.46      151.22     22.50 o 
   8   3   2     4935.36     5104.43     99.01 o 
   9   3   2     1243.13     1446.22    201.19 o 
  10   3   2      455.95      464.41     40.49 o 
 -10   4   2      561.01      583.72     51.84 o 
  -9   4   2       45.52       26.32     24.15 o 
  -8   4   2     1919.02     2012.96    122.64 o 
  -7   4   2     4149.89     4222.51     86.75 o 
  -6   4   2     2556.82     2607.31     59.03 o 
  -5   4   2     7367.39     7364.21    106.42 o 
  -4   4   2     4164.38     4280.27     71.21 o 
  -3   4   2       94.82       88.02     12.49 o 
  -2   4   2     5286.50     5845.45     65.88 o 
  -1   4   2    17418.49    17485.47    120.13 o 
   0   4   2     9344.17     9858.39     97.73 o 
   1   4   2    17265.03    18171.37    167.26 o 
   2   4   2     3104.30     2840.83     39.59 o 
   3   4   2      181.77      159.27     11.25 o 
   4   4   2     2816.75     2523.90     37.56 o 
   5   4   2     4020.48     4039.95     74.92 o 
   6   4   2     5022.20     5071.10     79.25 o 
   7   4   2     2113.83     2127.03     59.75 o 
   8   4   2      996.63      965.44     44.02 o 
   9   4   2       78.19       41.91     22.94 o 
  10   4   2      456.40      433.52     48.34 o 
 -10   5   2     1371.10     1532.17     73.72 o 
  -9   5   2     1156.94     1121.34     59.46 o 
  -8   5   2      491.02      459.94     47.55 o 
  -7   5   2     2264.90     2211.15     84.32 o 
  -6   5   2       41.63       22.57     17.80 o 
  -5   5   2     1611.12     1618.32     44.32 o 
  -4   5   2     2959.90     3108.64     61.58 o 
  -3   5   2     3887.10     3851.39     68.32 o 
  -2   5   2     2763.65     2606.97     36.81 o 
  -1   5   2     3045.18     3003.18     31.19 o 
   0   5   2       39.90       32.28      6.69 o 
   1   5   2     7660.37     7650.94     83.66 o 
   2   5   2     3751.30     3812.65     61.78 o 
   3   5   2     5685.77     5824.08     91.12 o 
   4   5   2     5687.83     5657.25     79.13 o 
   5   5   2     2392.99     2390.15     57.96 o 
   6   5   2       10.84      -20.48     13.65 o 
   7   5   2      130.07      112.29     27.57 o 
   8   5   2      701.19      697.80     47.69 o 
   9   5   2      643.23      582.21     73.87 o 
  -9   6   2        0.45       -8.44     24.11 o 
  -8   6   2      309.32      221.96     34.65 o 
  -7   6   2     1029.13      981.60     52.49 o 
  -6   6   2     4473.66     4500.33    108.38 o 
  -5   6   2     3091.75     3031.68     65.91 o 
  -4   6   2       78.76       56.72     14.66 o 
  -3   6   2      396.18      322.01     22.24 o 
  -2   6   2     1544.51     1522.53     33.00 o 
  -1   6   2     9171.47     9344.79     74.99 o 
   0   6   2     1942.94     1880.67     31.88 o 
   1   6   2     7798.18     7914.04     89.13 o 
   2   6   2     2805.53     2632.18     55.43 o 
   3   6   2      697.08      637.98     28.65 o 
   4   6   2      503.90      476.12     23.02 o 
   5   6   2     1063.10     1067.11     41.00 o 
   6   6   2     3635.16     3596.50    108.03 o 
   7   6   2      800.31      714.40     52.02 o 
   8   6   2       58.16       -2.76     22.52 o 
   9   6   2       64.14       33.40     26.86 o 
  -9   7   2      342.18      341.85     45.59 o 
  -8   7   2     1583.01     1590.59     70.80 o 
  -7   7   2     1103.89     1042.66     55.85 o 
  -6   7   2      514.60      495.71     40.73 o 
  -5   7   2      323.88      350.24     27.88 o 
  -4   7   2      424.88      408.76     29.43 o 
  -3   7   2     6323.19     6203.42    102.34 o 
  -2   7   2     2483.71     2410.15     56.39 o 
  -1   7   2      104.43      108.70     16.03 o 
   0   7   2       74.99       55.15     11.95 o 
   1   7   2     1452.59     1516.82     36.52 o 
   2   7   2     5296.92     5094.78     94.06 o 
   3   7   2     4633.10     4570.27     84.96 o 
   4   7   2     1108.36     1053.37     35.15 o 
   5   7   2     1366.24     1285.61     46.48 o 
   6   7   2        3.28      -13.81     17.55 o 
   7   7   2      345.41      378.50     49.34 o 
   8   7   2      643.63      630.48     51.18 o 
  -8   8   2      220.21      195.74     36.92 o 
  -7   8   2      347.98      362.52     41.97 o 
  -6   8   2      866.12      806.87     50.01 o 
  -5   8   2      955.21      979.01     41.87 o 
  -4   8   2       76.86       53.54     17.78 o 
  -3   8   2        0.09       -3.20     16.16 o 
  -2   8   2       12.53      -11.99     13.12 o 
  -1   8   2     1844.04     1802.06     65.88 o 
   0   8   2     4036.01     4042.97    124.16 o 
   1   8   2      462.14      482.85     28.55 o 
   2   8   2       73.32       44.04     17.70 o 
   3   8   2      442.43      431.29     25.53 o 
   4   8   2      189.05      193.85     24.48 o 
   5   8   2     1111.69      993.92     55.93 o 
   6   8   2      466.30      431.70     36.61 o 
   7   8   2      581.00      600.46     48.92 o 
  -7   9   2       11.57      -34.44     22.96 o 
  -6   9   2      159.91      134.09     30.76 o 
  -5   9   2       49.44       31.89     25.04 o 
  -4   9   2      960.69     1061.33     45.58 o 
  -3   9   2      363.67      429.21     42.58 o 
  -2   9   2      100.07       77.03     25.50 o 
  -1   9   2      950.41      979.21     52.29 o 
   0   9   2      154.61      137.97     28.09 o 
   1   9   2      458.15      476.07     47.76 o 
   2   9   2      209.45      235.58     53.00 o 
   3   9   2     1109.06     1112.61     39.77 o 
   4   9   2     1027.33      949.29     43.33 o 
   5   9   2      144.08       94.13     24.39 o 
   6   9   2       18.94      -22.40     18.98 o 
  -5  10   2      165.69      114.43     77.12 o 
  -4  10   2      431.28      473.33     57.44 o 
  -3  10   2       49.21       29.66     23.67 o 
  -2  10   2      790.74      768.34     55.05 o 
  -1  10   2      112.01      112.60     30.56 o 
   0  10   2      455.28      525.41     74.97 o 
   1  10   2      713.37      680.42     75.27 o 
   2  10   2      179.10      132.09     32.90 o 
   3  10   2       12.67       10.73     23.96 o 
   4  10   2      202.44      177.28     55.80 o 
   5  10   2      417.44      381.57     46.94 o 
  -3  11   2      106.23      146.89     50.41 o 
  -2  11   2      212.71      272.32     63.36 o 
  -1  11   2       43.76       29.60     41.63 o 
   0  11   2       35.86       33.06     27.18 o 
   1  11   2        0.13      -17.88     24.31 o 
   2  11   2      349.03      362.39     62.44 o 
 -11   1   3      253.14      368.11     43.40 o 
 -10   1   3        6.07      -20.48     17.12 o 
  -9   1   3      466.71      491.30     27.11 o 
  -8   1   3      856.29      858.13     29.73 o 
  -7   1   3       58.65       30.31     11.54 o 
  -6   1   3       72.02       31.39      9.79 o 
  -5   1   3       83.07       59.55      9.16 o 
  -4   1   3      178.85      211.90     11.63 o 
  -3   1   3        9.37       -2.19      4.71 o 
  -2   1   3      111.86      126.61      6.90 o 
  -1   1   3       94.14       88.58      8.61 o 
   0   1   3      316.01      341.24     10.86 o 
   1   1   3      525.56      516.85     11.45 o 
   2   1   3      274.70      243.08      9.86 o 
   3   1   3      192.59      140.48      8.67 o 
   4   1   3       93.15       74.47      8.80 o 
   5   1   3       24.02        5.54      7.24 o 
   6   1   3       11.47       -4.29      9.92 o 
   7   1   3      350.73      350.56     25.31 o 
   8   1   3       21.74        3.75     14.18 o 
   9   1   3      479.34      501.70     40.55 o 
  10   1   3        5.20       14.24     21.88 o 
 -11   2   3       58.63       51.39     28.90 o 
 -10   2   3      318.69      326.85     39.27 o 
  -9   2   3      256.71      240.38     26.22 o 
  -8   2   3       23.80       -9.95     15.95 o 
  -7   2   3      375.77      356.13     19.83 o 
  -6   2   3      728.42      770.47     24.22 o 
  -5   2   3       30.01       26.21      8.06 o 
  -4   2   3     3116.84     2994.92     37.44 o 
  -3   2   3     1302.02     1378.40     24.78 o 
  -2   2   3    11696.19    11681.97    125.87 o 
  -1   2   3     4710.31     4678.74     63.49 o 
   0   2   3     8903.26     9189.93     72.86 o 
   1   2   3    14414.55    15384.64    163.12 o 
   2   2   3     2208.27     1968.98     31.76 o 
   3   2   3      171.38      215.30     11.96 o 
   4   2   3      306.68      276.76     11.76 o 
   5   2   3     1103.48     1038.88     24.32 o 
   6   2   3      175.67      180.20     14.85 o 
   7   2   3      140.95      123.21     15.14 o 
   8   2   3       56.46       57.62     20.70 o 
   9   2   3      233.38      164.69     27.94 o 
  10   2   3        0.19      -31.69     21.13 o 
 -11   3   3       77.14       54.93     30.34 o 
 -10   3   3      106.87      111.27     30.49 o 
  -9   3   3      860.42      903.56     85.45 o 
  -8   3   3     1493.09     1388.86     57.01 o 
  -7   3   3     1092.60     1103.05     37.70 o 
  -6   3   3     1094.47     1037.83     25.35 o 
  -5   3   3        8.11       -4.44      6.74 o 
  -4   3   3     5061.64     5268.92     56.54 o 
  -3   3   3     1919.88     2058.00     32.62 o 
  -2   3   3      146.05      142.68      9.40 o 
  -1   3   3      564.73      549.22     12.02 o 
   0   3   3      938.70      878.82     15.01 o 
   1   3   3      713.77      736.07     17.61 o 
   2   3   3     6647.63     7071.06     78.06 o 
   3   3   3     1438.41     1486.80     30.77 o 
   4   3   3        8.31        4.70      7.98 o 
   5   3   3     1542.87     1478.41     30.94 o 
   6   3   3        0.36      -14.04      9.36 o 
   7   3   3     1265.94     1210.30     45.30 o 
   8   3   3       53.52       31.00     21.10 o 
   9   3   3      150.90      163.10     28.87 o 
  10   3   3      140.42      148.77     31.03 o 
 -10   4   3       74.33       65.74     47.25 o 
  -9   4   3       72.56       83.87     27.12 o 
  -8   4   3       27.71       16.58     22.46 o 
  -7   4   3      467.03      457.55     37.88 o 
  -6   4   3     1863.51     1770.76     95.44 o 
  -5   4   3      236.29      237.37     31.23 o 
  -4   4   3       17.88       18.05      7.25 o 
  -3   4   3     1262.86     1240.71     24.19 o 
  -2   4   3      797.53      773.95     23.31 o 
  -1   4   3     4925.33     4867.72     51.02 o 
   0   4   3     2430.49     2526.66     30.11 o 
   1   4   3       29.92       22.80      7.02 o 
   2   4   3     6073.67     6154.42     71.30 o 
   3   4   3      730.94      711.77     28.36 o 
   4   4   3     1666.37     1572.73     34.26 o 
   5   4   3      376.27      350.69     30.36 o 
   6   4   3       44.20       74.38     22.74 o 
   7   4   3      481.15      488.74     56.49 o 
   8   4   3      278.88      199.37     28.35 o 
   9   4   3       48.77       11.48     21.25 o 
 -10   5   3      370.47      430.84     48.26 o 
  -9   5   3      511.97      539.11     49.04 o 
  -8   5   3      309.55      290.25     35.71 o 
  -7   5   3      342.43      301.61     35.02 o 
  -6   5   3     1001.02      955.26     37.18 o 
  -5   5   3     4210.60     4185.14     77.05 o 
  -4   5   3      377.06      364.02     22.64 o 
  -3   5   3      877.26      838.17     22.21 o 
  -2   5   3     4652.51     4758.00     52.54 o 
  -1   5   3     1142.90     1116.68     21.73 o 
   0   5   3     1465.62     1571.95     33.90 o 
   1   5   3       10.39        4.56      6.75 o 
   2   5   3     1162.16     1160.58     25.98 o 
   3   5   3     5428.01     5547.79    150.36 o 
   4   5   3     1501.40     1470.07     54.04 o 
   5   5   3        9.80      -18.39     12.26 o 
   6   5   3      124.24       82.36     18.50 o 
   7   5   3      198.28      178.56     29.60 o 
   8   5   3      481.81      522.61     60.26 o 
   9   5   3       70.07       63.25     30.91 o 
  -9   6   3       15.49      -15.93     20.15 o 
  -8   6   3      326.96      355.88     40.60 o 
  -7   6   3     1989.54     1945.06     87.18 o 
  -6   6   3      709.00      632.15     41.58 o 
  -5   6   3     3019.94     3164.88     69.13 o 
  -4   6   3      373.24      411.71     24.93 o 
  -3   6   3      514.22      481.88     26.78 o 
  -2   6   3      978.03      947.85     33.20 o 
  -1   6   3     2986.27     2892.08     40.77 o 
   0   6   3     8846.06     9124.58    102.31 o 
   1   6   3     1720.43     1728.06     33.83 o 
   2   6   3      290.06      284.58     21.73 o 
   3   6   3      272.83      247.46     22.03 o 
   4   6   3      136.52       74.28     22.68 o 
   5   6   3     1477.34     1482.95     71.38 o 
   6   6   3     2677.25     2675.89     68.69 o 
   7   6   3       84.05       65.25     29.57 o 
   8   6   3       57.80        2.00     26.23 o 
  -9   7   3      190.08      193.84     41.06 o 
  -8   7   3      990.46      918.35     54.90 o 
  -7   7   3      489.65      528.10     44.13 o 
  -6   7   3      253.14      210.10     50.14 o 
  -5   7   3     1074.40     1057.67     41.16 o 
  -4   7   3        5.54      -19.44     13.39 o 
  -3   7   3     6904.35     7058.63    122.53 o 
  -2   7   3     1683.90     1549.88     45.30 o 
  -1   7   3      796.36      716.81     30.88 o 
   0   7   3      113.43      129.14     17.13 o 
   1   7   3     2263.36     2292.24     57.01 o 
   2   7   3     1576.64     1536.97     44.67 o 
   3   7   3      300.19      316.62     36.69 o 
   4   7   3     3941.37     3788.58     79.49 o 
   5   7   3      233.14      217.53     25.69 o 
   6   7   3       96.07       62.73     20.57 o 
   7   7   3       24.22       12.12     24.94 o 
   8   7   3      595.74      620.40     51.53 o 
  -8   8   3      105.75       74.23     42.85 o 
  -7   8   3      940.27      953.79     71.31 o 
  -6   8   3      820.31      793.10     49.71 o 
  -5   8   3     1520.35     1487.19     50.97 o 
  -4   8   3      155.02      120.24     21.16 o 
  -3   8   3       63.87       26.41     17.05 o 
  -2   8   3      535.13      504.39     29.88 o 
  -1   8   3     2000.83     1908.41     69.79 o 
   0   8   3     1979.57     1966.00     70.52 o 
   1   8   3     1401.96     1434.47     46.41 o 
   2   8   3     1076.47     1068.81     48.02 o 
   3   8   3       67.97       50.10     17.33 o 
   4   8   3      392.05      383.56     31.26 o 
   5   8   3      583.87      657.86     39.72 o 
   6   8   3     1174.22     1109.48     48.55 o 
   7   8   3      281.68      337.02     42.48 o 
  -7   9   3       21.73      -31.56     24.75 o 
  -6   9   3       17.44      -25.14     29.15 o 
  -5   9   3      263.70      277.39     30.53 o 
  -4   9   3     2582.11     2582.78     69.63 o 
  -3   9   3     4497.65     4427.51    116.92 o 
  -2   9   3      100.39      143.05     40.05 o 
  -1   9   3      836.08      892.21     50.94 o 
   0   9   3      149.55       85.08     24.72 o 
   1   9   3      584.58      559.23     46.67 o 
   2   9   3     3281.58     3471.14    216.46 o 
   3   9   3     1136.00     1076.82     47.08 o 
   4   9   3      667.45      619.88     36.37 o 
   5   9   3      181.28      169.00     35.36 o 
   6   9   3        9.82      -10.71     20.17 o 
  -5  10   3     1432.03     1395.34     67.68 o 
  -4  10   3      128.79      156.40     33.54 o 
  -3  10   3       12.12      -12.14     22.72 o 
  -2  10   3      762.45      736.04     80.90 o 
  -1  10   3     1400.06     1317.81     66.37 o 
   0  10   3     1097.01     1135.03     62.76 o 
   1  10   3     1194.37     1020.99     90.52 o 
   2  10   3      422.96      325.92     64.55 o 
   3  10   3       28.39       10.31     33.35 o 
   4  10   3      628.53      599.91     86.11 o 
  -3  11   3      793.48      760.69     54.92 o 
  -2  11   3     1213.86     1199.97     66.02 o 
  -1  11   3      767.08      710.85     79.08 o 
   0  11   3      466.77      427.39     74.02 o 
   1  11   3        0.84      -28.17     36.86 o 
   2  11   3      395.99      451.31     54.38 o 
 -11   0   4     1023.49     1140.15     80.57 o 
 -10   0   4      921.29      971.80     50.56 o 
  -9   0   4      713.87      787.04     43.29 o 
  -8   0   4     1559.48     1537.26     53.81 o 
  -7   0   4     6294.30     6627.22    149.53 o 
  -6   0   4    27009.34    28593.28    362.05 o 
  -5   0   4     7339.88     7625.28    118.72 o 
  -4   0   4     3678.80     3838.16     68.28 o 
  -3   0   4      617.04      586.71     33.35 o 
  -2   0   4      154.97      131.52     10.72 o 
  -1   0   4    15106.88    15237.70    273.51 o 
   0   0   4    64556.65    58601.53    964.36 o 
   1   0   4      375.55      282.28     28.11 o 
   2   0   4     3481.01     3507.54     48.03 o 
   3   0   4     2895.61     2477.11     51.57 o 
   4   0   4     4566.53     4451.63     63.19 o 
   5   0   4    24960.18    25526.47    480.87 o 
   6   0   4     2896.16     3100.58     79.80 o 
   7   0   4     3080.17     3006.34     82.82 o 
   8   0   4     1043.93     1142.71     79.92 o 
   9   0   4      240.11      298.05     58.42 o 
  10   0   4       38.11       -0.30     42.16 o 
 -11   1   4     1596.52     1727.50     71.67 o 
 -10   1   4      211.34      185.29     25.82 o 
  -9   1   4     4380.89     4703.08     75.02 o 
  -8   1   4     6383.29     6621.94     88.53 o 
  -7   1   4      417.15      355.03     19.53 o 
  -6   1   4        0.82       -3.34      8.14 o 
  -5   1   4      884.02      951.92     27.45 o 
  -4   1   4    23802.76    25048.80    218.45 o 
  -3   1   4     7956.72     8153.90     91.81 o 
  -2   1   4    20183.00    20627.82    194.39 o 
  -1   1   4    13701.97    13714.91    150.49 o 
   0   1   4     3034.09     3140.08     46.22 o 
   1   1   4     5499.58     5671.31     63.98 o 
   2   1   4    10386.30    10339.32     80.65 o 
   3   1   4    18622.12    18891.25    146.10 o 
   4   1   4     8446.02     8712.22     74.17 o 
   5   1   4     1580.94     1510.66     29.44 o 
   6   1   4       52.87       50.32     12.06 o 
   7   1   4     1400.74     1381.47     33.00 o 
   8   1   4     1362.31     1369.52     34.93 o 
   9   1   4     1725.28     1789.81     60.01 o 
  10   1   4      727.99      667.27     52.27 o 
 -11   2   4      686.90      759.39     51.49 o 
 -10   2   4      325.67      334.00     39.63 o 
  -9   2   4        3.04      -24.35     18.36 o 
  -8   2   4      862.04      849.02     28.95 o 
  -7   2   4     5944.45     6001.50     78.43 o 
  -6   2   4    10470.40    10876.54    115.08 o 
  -5   2   4     5793.03     5739.94     67.74 o 
  -4   2   4    13582.72    14105.00    171.79 o 
  -3   2   4      856.78      837.82     16.88 o 
  -2   2   4     9242.75     9162.79    119.63 o 
  -1   2   4     2603.27     2473.69     32.99 o 
   0   2   4     3038.41     3075.91     39.65 o 
   1   2   4    21341.05    21222.21    158.34 o 
   2   2   4     7256.70     7649.34     84.01 o 
   3   2   4     2747.46     2732.65     39.36 o 
   4   2   4     2247.41     2252.46     36.49 o 
   5   2   4     4106.71     4208.77     47.29 o 
   6   2   4     5268.98     5124.23     62.69 o 
   7   2   4     3300.81     3409.89     82.73 o 
   8   2   4     1019.06      945.27     43.01 o 
   9   2   4        0.92      -22.04     20.19 o 
  10   2   4      119.14       89.38     28.07 o 
 -11   3   4      233.44      303.24     71.07 o 
 -10   3   4     2963.99     3220.36     98.08 o 
  -9   3   4     4039.14     4220.41    123.83 o 
  -8   3   4      268.62      258.91     32.03 o 
  -7   3   4     4777.33     4622.74    191.92 o 
  -6   3   4        4.46      -11.88      7.92 o 
  -5   3   4     6771.58     7040.34     87.13 o 
  -4   3   4     7140.34     7365.68     72.99 o 
  -3   3   4    17453.23    17870.90    169.53 o 
  -2   3   4    16464.41    17555.48    164.81 o 
  -1   3   4       11.56       10.92      4.37 o 
   0   3   4       53.30       26.35      6.36 o 
   1   3   4     4554.04     4627.15     47.01 o 
   2   3   4    19585.18    20409.62    190.48 o 
   3   3   4     8624.01     8736.22     98.07 o 
   4   3   4     5630.97     5759.45     75.49 o 
   5   3   4     1455.92     1463.92     32.25 o 
   6   3   4       77.14       54.23     17.52 o 
   7   3   4     1537.52     1458.14     56.17 o 
   8   3   4     1047.81     1009.31     69.74 o 
   9   3   4     1076.77     1069.02     49.07 o 
 -10   4   4       82.41       41.78     28.01 o 
  -9   4   4        0.31      -12.11     21.28 o 
  -8   4   4     2024.74     1990.23     71.18 o 
  -7   4   4     3609.28     3647.79    133.09 o 
  -6   4   4     3415.61     3506.94    103.05 o 
  -5   4   4    11169.41    11291.88    149.16 o 
  -4   4   4     2211.07     2393.50     39.67 o 
  -3   4   4      376.15      391.11     15.53 o 
  -2   4   4     1301.48     1349.85     36.26 o 
  -1   4   4    15365.72    15424.18    131.06 o 
   0   4   4    10756.83    10835.59     89.77 o 
   1   4   4     4707.48     4963.14     51.13 o 
   2   4   4     4617.24     4589.69     59.94 o 
   3   4   4     1221.85     1165.20     28.58 o 
   4   4   4     1736.39     1560.96     35.75 o 
   5   4   4     2547.64     2562.77     67.72 o 
   6   4   4     6527.42     6697.15    136.69 o 
   7   4   4     1135.14     1071.93     59.28 o 
   8   4   4      200.96      201.00     29.91 o 
   9   4   4       16.01       17.90     22.09 o 
 -10   5   4      497.48      481.29     49.15 o 
  -9   5   4     1924.37     1910.73    208.34 o 
  -8   5   4     1280.88     1345.62     60.93 o 
  -7   5   4     1736.30     1613.49     63.37 o 
  -6   5   4      378.87      346.09     28.26 o 
  -5   5   4       47.15       26.33     18.90 o 
  -4   5   4     2101.04     2152.42     51.79 o 
  -3   5   4    12931.02    13338.67    206.78 o 
  -2   5   4     2729.15     2640.89     35.77 o 
  -1   5   4      397.08      351.09     17.05 o 
   0   5   4     2219.71     2380.50     31.83 o 
   1   5   4     2337.19     2178.62     42.51 o 
   2   5   4     5726.03     5947.70     73.66 o 
   3   5   4     4378.36     4334.61    154.80 o 
   4   5   4     3670.76     3513.47     70.75 o 
   5   5   4      202.31      185.14     21.95 o 
   6   5   4      275.77      260.30     33.41 o 
   7   5   4       88.20       64.40     26.43 o 
   8   5   4     2238.27     2213.22    112.61 o 
   9   5   4      400.39      345.69     45.29 o 
  -9   6   4      130.14      123.97     42.04 o 
  -8   6   4      672.96      710.45     47.38 o 
  -7   6   4     1797.59     1834.78     70.23 o 
  -6   6   4     2248.37     2249.73     77.44 o 
  -5   6   4     5488.89     5559.67    127.04 o 
  -4   6   4       37.26       27.25     13.76 o 
  -3   6   4      187.09      166.83     26.42 o 
  -2   6   4       15.18       -5.02      9.93 o 
  -1   6   4     5459.64     5347.67     61.77 o 
   0   6   4     9848.15     9986.09     89.16 o 
   1   6   4     1580.62     1583.06     37.43 o 
   2   6   4     1016.66     1004.33     34.14 o 
   3   6   4       61.18       27.66     13.70 o 
   4   6   4     1662.75     1672.86     48.94 o 
   5   6   4     1269.99     1267.73     45.97 o 
   6   6   4     1451.50     1336.53     59.67 o 
   7   6   4      944.59      918.96     52.86 o 
   8   6   4      209.12      149.44     50.47 o 
  -9   7   4      797.71      787.31     54.77 o 
  -8   7   4      728.95      624.70     47.25 o 
  -7   7   4      491.71      524.01     43.95 o 
  -6   7   4       20.09       -6.38     15.89 o 
  -5   7   4      614.08      599.10     33.68 o 
  -4   7   4     3891.89     3942.36     81.12 o 
  -3   7   4     1090.85     1131.82     54.32 o 
  -2   7   4     2139.32     2215.70     55.80 o 
  -1   7   4     2704.17     2696.02     60.32 o 
   0   7   4      539.37      586.35     21.57 o 
   1   7   4     3720.99     3648.64     85.62 o 
   2   7   4      637.89      529.49     27.75 o 
   3   7   4     1494.65     1456.95     45.99 o 
   4   7   4     3159.39     3027.52     71.04 o 
   5   7   4      242.07      197.02     32.30 o 
   6   7   4      502.71      419.77     33.16 o 
   7   7   4       53.66       19.01     27.30 o 
  -8   8   4      156.44      122.16     32.44 o 
  -7   8   4      478.43      525.35     48.27 o 
  -6   8   4     1043.07     1091.43     56.71 o 
  -5   8   4      294.98      314.23     41.91 o 
  -4   8   4      485.95      491.95     33.19 o 
  -3   8   4      795.22      843.18     38.35 o 
  -2   8   4     2291.07     2268.89     59.39 o 
  -1   8   4     1035.88     1018.47     52.03 o 
   0   8   4      628.87      589.72     43.14 o 
   1   8   4     1950.03     2112.89    108.04 o 
   2   8   4      235.66      199.98     23.18 o 
   3   8   4       57.33       35.03     17.72 o 
   4   8   4      208.10      107.48     22.10 o 
   5   8   4      611.56      590.41     44.20 o 
   6   8   4      700.64      772.87     75.96 o 
  -7   9   4      100.32       89.00     32.84 o 
  -6   9   4        9.66      -30.49     20.33 o 
  -5   9   4       20.96       -3.07     18.64 o 
  -4   9   4      499.28      537.04     37.03 o 
  -3   9   4      572.84      609.54     46.64 o 
  -2   9   4     1427.38     1401.99     64.11 o 
  -1   9   4        6.93      -23.28     18.46 o 
   0   9   4       14.29      -20.05     18.24 o 
   1   9   4       95.14       99.77     29.45 o 
   2   9   4     1089.08     1258.22    167.93 o 
   3   9   4     1324.78     1220.65     61.74 o 
   4   9   4        1.48      -26.86     22.59 o 
   5   9   4      535.10      540.15     38.76 o 
  -5  10   4      285.56      403.37     46.16 o 
  -4  10   4       26.86       37.35     25.98 o 
  -3  10   4        0.47      -17.64     22.54 o 
  -2  10   4      280.05      283.00     40.61 o 
  -1  10   4       58.74       27.76     25.11 o 
   0  10   4      687.48      744.68     66.82 o 
   1  10   4      481.40      565.05     53.58 o 
   2  10   4       11.76       -4.47     32.99 o 
   3  10   4        9.21      -41.45     33.82 o 
   4  10   4      189.96      261.37     63.66 o 
  -3  11   4       85.74      167.16     36.97 o 
  -2  11   4      137.33      152.29     37.44 o 
  -1  11   4       44.87       57.67     28.91 o 
   0  11   4        0.60       10.18     37.40 o 
   1  11   4       53.11       54.13     40.79 o 
 -11   1   5        4.64       -6.91     24.19 o 
 -10   1   5       40.44       20.27     22.56 o 
  -9   1   5      267.06      289.18     27.21 o 
  -8   1   5        0.04       -9.96     12.17 o 
  -7   1   5      198.67      188.14     16.33 o 
  -6   1   5     2597.90     2882.60     46.40 o 
  -5   1   5       10.12       -6.04      6.44 o 
  -4   1   5     5786.79     6103.94     81.40 o 
  -3   1   5     3976.41     4071.40     51.57 o 
  -2   1   5      204.35      226.51     31.84 o 
  -1   1   5     8726.46     8526.12    105.39 o 
   0   1   5     1087.65     1115.17     24.47 o 
   1   1   5       11.15       11.55      7.46 o 
   2   1   5      354.63      345.30     12.35 o 
   3   1   5      296.67      310.73     13.51 o 
   4   1   5     1038.21      983.00     21.33 o 
   5   1   5      366.84      337.77     15.59 o 
   6   1   5      965.88      916.99     26.18 o 
   7   1   5      438.06      432.16     25.05 o 
   8   1   5       21.99        1.70     14.28 o 
   9   1   5        4.71       10.39     17.80 o 
 -11   2   5       87.31      120.97     32.41 o 
 -10   2   5      263.58      283.47     36.19 o 
  -9   2   5      633.40      577.18     39.96 o 
  -8   2   5       77.13       65.23     17.50 o 
  -7   2   5       17.12        7.12     10.17 o 
  -6   2   5     3591.14     3711.81     54.28 o 
  -5   2   5       59.62       55.14      9.35 o 
  -4   2   5      356.47      338.53     12.46 o 
  -3   2   5      410.86      304.09     10.04 o 
  -2   2   5     2395.90     2269.73     36.54 o 
  -1   2   5     3882.63     3862.87     59.32 o 
   0   2   5      216.96      216.00     11.84 o 
   1   2   5     1410.77     1443.18     28.39 o 
   2   2   5      360.64      393.49     17.27 o 
   3   2   5      310.05      310.88     13.08 o 
   4   2   5      513.63      499.66     20.97 o 
   5   2   5       65.60       58.05     13.88 o 
   6   2   5        1.19        9.88     13.02 o 
   7   2   5      741.89      719.85     26.23 o 
   8   2   5        6.68       -1.82     18.79 o 
   9   2   5      152.38      117.45     34.57 o 
 -11   3   5      317.35      299.70     56.10 o 
 -10   3   5      143.81      193.29     35.53 o 
  -9   3   5      255.84      244.71     48.30 o 
  -8   3   5      528.82      525.40     37.36 o 
  -7   3   5       15.66       10.57     22.63 o 
  -6   3   5       23.15        9.17     10.12 o 
  -5   3   5      234.17      233.22     13.78 o 
  -4   3   5     3497.94     3532.75     72.46 o 
  -3   3   5      703.76      651.76     25.06 o 
  -2   3   5     4455.96     4804.71     61.87 o 
  -1   3   5      156.26      164.52     10.00 o 
   0   3   5     1715.55     1746.06     30.11 o 
   1   3   5       15.16        9.40      5.86 o 
   2   3   5        6.14        9.17      6.94 o 
   3   3   5     3233.85     3584.87     62.54 o 
   4   3   5       54.14       54.30     11.46 o 
   5   3   5       70.44       27.16     13.72 o 
   6   3   5       20.21       -8.00     15.58 o 
   7   3   5      538.36      521.31     37.24 o 
   8   3   5      158.15      161.56     28.77 o 
   9   3   5      143.17      137.90     29.40 o 
 -10   4   5      311.80      280.18     72.15 o 
  -9   4   5       39.93       33.02     25.29 o 
  -8   4   5       16.44       18.91     20.63 o 
  -7   4   5      499.15      497.55     37.81 o 
  -6   4   5      140.59      150.52     21.74 o 
  -5   4   5     1025.97      929.14     35.57 o 
  -4   4   5     2664.90     2813.97     46.15 o 
  -3   4   5     1300.43     1265.81     37.76 o 
  -2   4   5     1490.29     1367.16     30.20 o 
  -1   4   5       95.80       80.93      8.74 o 
   0   4   5     4487.92     4447.30     56.86 o 
   1   4   5     7070.19     7118.11     68.56 o 
   2   4   5      148.35      145.36     11.51 o 
   3   4   5       65.85       32.47     10.81 o 
   4   4   5      413.29      435.74     21.51 o 
   5   4   5     2639.49     2666.16     61.81 o 
   6   4   5      345.12      384.90     37.99 o 
   7   4   5       51.42       58.10     24.68 o 
   8   4   5      283.49      292.08     40.21 o 
   9   4   5        1.60      -34.71     26.56 o 
 -10   5   5      118.94       90.56     30.26 o 
  -9   5   5      389.45      467.05     46.34 o 
  -8   5   5      857.35      805.08     68.24 o 
  -7   5   5      441.67      477.67     39.58 o 
  -6   5   5      409.60      377.78     29.11 o 
  -5   5   5      203.19      234.82     30.41 o 
  -4   5   5     1114.69     1082.09     37.50 o 
  -3   5   5     4149.66     4384.46     62.32 o 
  -2   5   5     1889.45     2030.96     39.99 o 
  -1   5   5       21.69       11.52      6.56 o 
   0   5   5     1257.85     1248.90     27.73 o 
   1   5   5     1943.10     2008.84     31.41 o 
   2   5   5     1538.48     1616.06     29.21 o 
   3   5   5      587.86      569.66     27.12 o 
   4   5   5     1639.74     1657.33     52.51 o 
   5   5   5      102.52       86.68     18.58 o 
   6   5   5      126.75      117.30     28.61 o 
   7   5   5      151.23      140.03     29.60 o 
   8   5   5       38.76       68.58     31.89 o 
  -9   6   5       58.65        1.81     23.40 o 
  -8   6   5      184.22      185.52     34.01 o 
  -7   6   5     2755.46     2907.38     90.06 o 
  -6   6   5     1025.21     1069.02     42.94 o 
  -5   6   5      821.17      843.64     37.33 o 
  -4   6   5       66.82       52.08     15.18 o 
  -3   6   5       15.23       -9.68     10.81 o 
  -2   6   5      607.87      591.82     28.64 o 
  -1   6   5     9781.13     9934.12    115.49 o 
   0   6   5     2017.52     1974.37     37.55 o 
   1   6   5       56.26       87.15     10.57 o 
   2   6   5     1840.36     1825.29     47.38 o 
   3   6   5       70.47       47.70     14.71 o 
   4   6   5     1042.06      973.25     38.67 o 
   5   6   5     1146.51     1016.15     41.98 o 
   6   6   5      612.41      586.44     42.04 o 
   7   6   5      197.72      220.31     36.47 o 
   8   6   5       21.23        1.41     25.47 o 
  -9   7   5      941.72      991.88     60.92 o 
  -8   7   5      120.79       79.49     27.28 o 
  -7   7   5      450.07      430.78     43.15 o 
  -6   7   5        0.78       -2.49     15.80 o 
  -5   7   5      726.92      803.52     41.45 o 
  -4   7   5     1297.66     1334.40     47.05 o 
  -3   7   5     1721.41     1760.37     52.11 o 
  -2   7   5     3128.48     3246.37     70.24 o 
  -1   7   5      250.44      218.57     22.49 o 
   0   7   5        1.27      -10.60      8.99 o 
   1   7   5     1282.87     1304.33     67.92 o 
   2   7   5     1108.74     1091.62     31.48 o 
   3   7   5     1481.15     1423.50     48.16 o 
   4   7   5     1293.36     1278.72     45.60 o 
   5   7   5      214.44      199.70     25.76 o 
   6   7   5       18.48       -1.28     24.31 o 
   7   7   5      337.43      273.36     72.17 o 
  -8   8   5      291.38      287.38     41.35 o 
  -7   8   5      408.58      407.51     53.62 o 
  -6   8   5      970.19      969.90     54.85 o 
  -5   8   5     2605.56     2600.70     70.40 o 
  -4   8   5      110.12       94.67     21.36 o 
  -3   8   5       22.56      -10.90     15.09 o 
  -2   8   5       70.89       48.74     17.69 o 
  -1   8   5     1619.48     1621.02     67.08 o 
   0   8   5     2400.34     2493.70    115.26 o 
   1   8   5     1270.22     1269.28     57.14 o 
   2   8   5     1007.74     1007.27     38.12 o 
   3   8   5      186.92      130.92     28.38 o 
   4   8   5      278.63      264.14     36.68 o 
   5   8   5      195.80      207.31     55.38 o 
   6   8   5      898.88      977.14     59.28 o 
  -7   9   5      377.58      383.20     59.01 o 
  -6   9   5       61.98       42.33     26.80 o 
  -5   9   5      476.48      498.22     38.94 o 
  -4   9   5     1455.55     1449.93     54.07 o 
  -3   9   5     1405.75     1521.54     68.84 o 
  -2   9   5     1253.55     1300.33    123.63 o 
  -1   9   5      124.08      102.22     27.72 o 
   0   9   5       13.95       -5.05     20.95 o 
   1   9   5      668.50      647.55     55.56 o 
   2   9   5     1509.92     1443.73    101.18 o 
   3   9   5     1802.11     2147.62    143.84 o 
   4   9   5      646.86      624.98     70.21 o 
   5   9   5       12.36        8.62     25.15 o 
  -5  10   5      682.12      687.35     55.83 o 
  -4  10   5      404.71      527.53     76.37 o 
  -3  10   5        1.48      -30.08     20.05 o 
  -2  10   5     1082.72     1061.67     61.24 o 
  -1  10   5      437.73      502.91     52.36 o 
   0  10   5     1619.29     1669.26     77.25 o 
   1  10   5      952.96     1003.48     92.24 o 
   2  10   5       97.93       22.27     35.55 o 
   3  10   5        2.23      -13.40     36.44 o 
  -2  11   5      478.89      525.17     54.97 o 
  -1  11   5      199.67      215.99     42.82 o 
   0  11   5        7.02       -6.79     32.45 o 
 -11   0   6      793.82      872.41     76.64 o 
 -10   0   6      332.16      355.97     38.15 o 
  -9   0   6       38.47       -1.77     17.41 o 
  -8   0   6     2289.18     2266.26     65.73 o 
  -7   0   6     9328.03     9582.47    154.66 o 
  -6   0   6    12987.86    13739.16    197.08 o 
  -5   0   6      915.52      989.63     34.74 o 
  -4   0   6     7801.79     8320.82    124.68 o 
  -3   0   6     1873.65     1732.71     69.97 o 
   0   0   6      196.28      180.08     28.05 o 
   1   0   6    35530.64    34959.96    435.14 o 
   2   0   6     1260.43     1208.19     78.25 o 
   3   0   6     2839.99     2715.74     67.92 o 
   4   0   6      459.19      466.61     22.81 o 
   5   0   6     4368.46     4299.75     70.60 o 
   6   0   6     6796.59     6714.73     97.94 o 
   7   0   6      326.37      352.43     28.71 o 
   8   0   6      360.65      302.40     58.18 o 
   9   0   6       53.45      -13.09     24.26 o 
 -11   1   6      425.67      461.32     57.32 o 
 -10   1   6     1698.44     1743.04     66.85 o 
  -9   1   6     1869.31     1916.05     53.92 o 
  -8   1   6     5331.46     5563.75     78.87 o 
  -7   1   6     1013.19      939.79     28.02 o 
  -6   1   6       25.70        3.04      8.64 o 
  -5   1   6     4976.23     5336.62     65.77 o 
  -4   1   6     8173.13     8205.89     87.10 o 
  -3   1   6    16713.83    16668.39    158.46 o 
  -2   1   6    15593.61    15229.97    460.45 o 
  -1   1   6     7431.46     7108.02    147.66 o 
   0   1   6      491.77      454.19     20.97 o 
   1   1   6     5761.55     6024.67     86.18 o 
   2   1   6     4238.27     3874.60     51.47 o 
   3   1   6    16097.43    16157.35    135.04 o 
   4   1   6     3830.19     3633.04     46.31 o 
   5   1   6     1249.07     1161.50     33.52 o 
   6   1   6       12.75        2.22     10.24 o 
   7   1   6     1457.80     1444.04     31.63 o 
   8   1   6      905.31      835.60     26.83 o 
   9   1   6      951.67      907.38     37.44 o 
 -11   2   6     1116.82     1173.62     61.69 o 
 -10   2   6      292.61      264.38     36.71 o 
  -9   2   6       20.21       -7.38     18.90 o 
  -8   2   6     1067.30     1088.04     59.41 o 
  -7   2   6     2725.72     2810.58     59.61 o 
  -6   2   6    11855.16    12348.70    127.61 o 
  -5   2   6    10742.88    11034.99    118.03 o 
  -4   2   6     1495.62     1467.13     31.86 o 
  -3   2   6      197.32      157.97      9.16 o 
  -2   2   6       53.92       57.72     10.76 o 
  -1   2   6    16158.49    16385.83    186.03 o 
   0   2   6    20292.90    20419.28    220.78 o 
   1   2   6     9343.82     9928.26    107.20 o 
   2   2   6     1111.46     1028.03     22.58 o 
   3   2   6     1134.54     1003.22     25.06 o 
   4   2   6     2474.95     2464.03     40.32 o 
   5   2   6     4315.71     4330.42    100.22 o 
   6   2   6     2445.84     2461.80     51.51 o 
   7   2   6     1336.98     1228.81     43.28 o 
   8   2   6     1119.06     1121.27     38.94 o 
   9   2   6       65.26       29.17     19.33 o 
 -11   3   6      279.55      263.99     42.02 o 
 -10   3   6     1306.49     1296.43     62.18 o 
  -9   3   6     3172.29     3205.50    165.82 o 
  -8   3   6     2653.40     2637.33     80.19 o 
  -7   3   6        1.44      -20.52     13.68 o 
  -6   3   6       31.49       16.15     11.60 o 
  -5   3   6     1869.70     1845.92     47.77 o 
  -4   3   6    13640.25    13602.41    141.66 o 
  -3   3   6    21287.97    22289.60    211.94 o 
  -2   3   6     3974.47     4004.76     57.26 o 
  -1   3   6     1524.23     1380.30     27.45 o 
   0   3   6      596.80      576.01     20.09 o 
   1   3   6     4098.32     4301.31     58.96 o 
   2   3   6     7289.06     7356.03     81.50 o 
   3   3   6     7157.34     7266.56     76.06 o 
   4   3   6     2806.94     2709.57     65.97 o 
   5   3   6      162.67       98.75     16.26 o 
   6   3   6       16.66      -15.37     15.34 o 
   7   3   6      386.56      308.29     32.81 o 
   8   3   6     1842.65     1745.35     56.93 o 
   9   3   6      712.51      650.77     57.82 o 
 -10   4   6      124.37       82.22     31.18 o 
  -9   4   6        0.49      -26.95     17.96 o 
  -8   4   6     2150.17     2146.62     84.92 o 
  -7   4   6     2713.95     2656.61    186.09 o 
  -6   4   6     2853.46     2796.55     66.02 o 
  -5   4   6     7057.58     7180.08     91.01 o 
  -4   4   6     4023.61     4231.80     68.22 o 
  -3   4   6     2785.81     2871.39     48.17 o 
  -2   4   6     1193.51     1249.10     30.67 o 
  -1   4   6     7650.04     8026.38     88.74 o 
   0   4   6     9991.62    10370.46    110.17 o 
   1   4   6     3575.03     3595.92     61.29 o 
   2   4   6     1189.67     1063.80     24.16 o 
   3   4   6       38.33       15.42      8.77 o 
   4   4   6     3663.93     3655.58     70.31 o 
   5   4   6     1354.44     1396.95     69.47 o 
   6   4   6     2556.49     2575.96    113.09 o 
   7   4   6     1319.26     1277.59     84.50 o 
   8   4   6       83.97       67.38     26.95 o 
 -10   5   6     1184.72     1251.89     80.78 o 
  -9   5   6      911.88      891.60    102.46 o 
  -8   5   6      396.68      430.71     79.14 o 
  -7   5   6     1985.03     1981.57     60.01 o 
  -6   5   6       77.68       41.45     18.42 o 
  -5   5   6     5475.99     5825.04    100.79 o 
  -4   5   6     2330.25     2316.67     57.81 o 
  -3   5   6     4139.71     4141.54     62.78 o 
  -2   5   6    10258.31     9994.33    114.93 o 
  -1   5   6     3325.72     3413.47     64.22 o 
   0   5   6      353.07      312.76     16.13 o 
   1   5   6     1060.65     1041.02     23.36 o 
   2   5   6     4067.95     4160.03     52.54 o 
   3   5   6      878.48      868.51     29.15 o 
   4   5   6     3089.01     3055.42     89.44 o 
   5   5   6     1373.54     1407.70     86.02 o 
   6   5   6      366.61      422.98     58.24 o 
   7   5   6      137.93       77.36     41.39 o 
   8   5   6      460.89      502.42     72.12 o 
  -9   6   6       29.84        4.62     25.15 o 
  -8   6   6      283.40      223.83     35.62 o 
  -7   6   6     2046.44     2257.19     79.70 o 
  -6   6   6     3975.79     4299.23    118.88 o 
  -5   6   6      698.20      709.31     35.64 o 
  -4   6   6     1097.07     1129.64     41.16 o 
  -3   6   6        0.57      -14.07     11.62 o 
  -2   6   6     1121.03     1070.07     32.04 o 
  -1   6   6     3476.40     3635.47     61.22 o 
   0   6   6     2924.28     2876.90     59.70 o 
   1   6   6     4230.17     4395.13     53.94 o 
   2   6   6      435.37      445.30     20.96 o 
   3   6   6      253.21      293.64     34.72 o 
   4   6   6      623.91      612.76     33.38 o 
   5   6   6      336.68      356.98     44.01 o 
   6   6   6     2284.59     2445.78    113.62 o 
   7   6   6      536.31      564.42     68.66 o 
  -9   7   6      559.56      585.58     54.17 o 
  -8   7   6      877.16      883.34    163.47 o 
  -7   7   6       56.42       53.51     26.24 o 
  -6   7   6      526.46      515.02     36.42 o 
  -5   7   6      391.85      378.12     32.24 o 
  -4   7   6     1702.86     1715.12     53.89 o 
  -3   7   6     5033.62     5162.82     96.45 o 
  -2   7   6     2819.86     2851.67     67.37 o 
  -1   7   6       75.62       54.72     16.94 o 
   0   7   6        9.84       24.46     17.86 o 
   1   7   6        2.42      -19.22     12.82 o 
   2   7   6     2479.47     2556.52     48.83 o 
   3   7   6     1341.44     1371.12     40.21 o 
   4   7   6      233.62      245.37     22.56 o 
   5   7   6      115.75       99.35     26.88 o 
   6   7   6       12.04      -43.68     29.12 o 
  -8   8   6      245.11      264.75     42.27 o 
  -7   8   6      264.25      268.73     45.94 o 
  -6   8   6     1135.38     1204.03     50.61 o 
  -5   8   6      584.52      621.55     37.40 o 
  -4   8   6      558.27      498.26     34.38 o 
  -3   8   6       23.43      -10.90     15.21 o 
  -2   8   6      193.50      174.36     23.27 o 
  -1   8   6     1718.02     1732.85     71.63 o 
   0   8   6     1197.75     1349.14    119.96 o 
   1   8   6      431.82      486.44     33.05 o 
   2   8   6      253.50      284.23     27.15 o 
   3   8   6      391.70      516.41     42.14 o 
   4   8   6      482.27      531.61     30.58 o 
   5   8   6      787.65      840.44     43.70 o 
   6   8   6      248.05      234.27     38.36 o 
  -7   9   6       30.89       23.30     27.60 o 
  -6   9   6        0.16      -27.83     18.55 o 
  -5   9   6       31.96        2.30     19.52 o 
  -4   9   6     1331.52     1388.54     53.95 o 
  -3   9   6      491.89      567.50     51.87 o 
  -2   9   6      444.72      472.16     48.08 o 
  -1   9   6     1215.76     1240.91    104.99 o 
   0   9   6       33.70        4.29     38.65 o 
   1   9   6       99.39      121.62     33.74 o 
   2   9   6       48.77       68.84     42.88 o 
   3   9   6      511.03      696.94     51.18 o 
   4   9   6      590.18      676.36     40.03 o 
  -5  10   6      234.32      234.92     63.69 o 
  -4  10   6      110.57      119.47     34.87 o 
  -3  10   6       45.35        0.36     24.59 o 
  -2  10   6      103.75      126.68     33.24 o 
  -1  10   6      159.13      153.58     49.13 o 
   0  10   6      244.89      204.65     44.72 o 
   1  10   6      502.05      677.44     80.09 o 
   2  10   6        8.20        1.78     29.50 o 
   3  10   6       23.84       33.65     42.34 o 
 -11   1   7       77.36       78.78     43.11 o 
 -10   1   7        4.73      -19.28     21.89 o 
  -9   1   7      256.29      211.47     25.49 o 
  -8   1   7      974.36     1007.17     43.69 o 
  -7   1   7      634.63      566.04     22.47 o 
  -6   1   7     1152.90     1045.91     27.44 o 
  -5   1   7       63.48       27.66      8.83 o 
  -4   1   7      158.55      122.86     12.17 o 
  -3   1   7      821.15      733.15     20.04 o 
  -2   1   7        1.64      -10.55      8.37 o 
  -1   1   7     3216.87     3297.33    100.62 o 
   0   1   7      193.06      115.01     16.77 o 
   1   1   7      395.37      397.89     19.51 o 
   2   1   7       80.58       90.04     13.85 o 
   3   1   7      498.69      466.15     20.44 o 
   4   1   7       59.97       51.33     12.33 o 
   5   1   7        6.33      -15.57     10.38 o 
   6   1   7      264.69      270.95     20.61 o 
   7   1   7        0.00        4.60     15.22 o 
   8   1   7      126.86      121.29     19.99 o 
   9   1   7       20.02       77.91     27.00 o 
 -11   2   7       20.56        9.38     45.05 o 
 -10   2   7       20.38       21.80     36.39 o 
  -9   2   7       27.96       -8.55     30.94 o 
  -8   2   7      257.35      287.41     25.18 o 
  -7   2   7        1.09       -2.79     13.18 o 
  -6   2   7      639.29      645.49     28.88 o 
  -5   2   7     1098.20     1054.17     26.00 o 
  -4   2   7       58.77       47.53      7.82 o 
  -3   2   7      155.88      144.03     12.36 o 
  -2   2   7      651.65      623.89     25.57 o 
  -1   2   7      520.33      457.77     23.33 o 
   0   2   7      295.47      260.10     16.64 o 
   1   2   7     5736.76     5747.44     85.97 o 
   2   2   7     3322.67     3266.52     67.01 o 
   3   2   7     1090.71     1151.97     26.98 o 
   4   2   7     2166.87     2090.72     35.84 o 
   5   2   7     2284.39     2243.67     43.17 o 
   6   2   7      254.87      267.18     21.86 o 
   7   2   7      103.10       97.04     20.35 o 
   8   2   7      252.33      257.30     27.23 o 
 -11   3   7       76.22       36.41     28.82 o 
 -10   3   7      344.68      484.15    174.39 o 
  -9   3   7      250.67      252.98     36.13 o 
  -8   3   7       32.03       27.55     20.22 o 
  -7   3   7       19.66      -13.74     13.37 o 
  -6   3   7        3.63      -15.28     10.19 o 
  -5   3   7        9.20        9.39     10.03 o 
  -4   3   7     4847.13     4668.64     67.37 o 
  -3   3   7     3043.94     3059.13     51.34 o 
  -2   3   7     1226.23     1275.09     36.19 o 
  -1   3   7     3048.18     3093.16     47.36 o 
   0   3   7       49.54       55.15     10.02 o 
   1   3   7     1934.38     1956.18     38.87 o 
   2   3   7        1.89       18.87     10.51 o 
   3   3   7     1092.28     1105.89     27.02 o 
   4   3   7       62.09       41.06     13.63 o 
   5   3   7       10.51      -13.94     12.51 o 
   6   3   7       20.24      -22.96     15.30 o 
   7   3   7      565.90      630.54     31.94 o 
   8   3   7       38.16       51.91     20.17 o 
 -10   4   7      150.08      107.30     30.46 o 
  -9   4   7        0.40      -27.25     18.17 o 
  -8   4   7      100.60       89.16     25.75 o 
  -7   4   7      388.24      424.18     37.92 o 
  -6   4   7     1891.07     1895.22     72.12 o 
  -5   4   7      722.33      691.72     26.20 o 
  -4   4   7       12.45        1.50     10.05 o 
  -3   4   7     2737.93     2675.28     48.71 o 
  -2   4   7      411.91      387.94     20.14 o 
  -1   4   7     6537.78     6829.86     81.67 o 
   0   4   7       46.30       50.74     10.80 o 
   1   4   7      298.90      295.99     18.24 o 
   2   4   7     3695.82     3641.82     61.61 o 
   3   4   7      296.56      281.02     17.76 o 
   4   4   7      634.68      592.80     25.23 o 
   5   4   7      429.57      451.06     30.73 o 
   6   4   7      245.14      247.29     27.41 o 
   7   4   7      467.93      495.41     35.32 o 
   8   4   7       99.38       64.91     26.21 o 
 -10   5   7       80.64       39.43     28.43 o 
  -9   5   7      784.37      726.34     50.26 o 
  -8   5   7      392.71      415.95     41.84 o 
  -7   5   7      231.34      207.79     27.11 o 
  -6   5   7       15.64      -19.70     14.60 o 
  -5   5   7     1575.89     1478.52     48.52 o 
  -4   5   7      261.52      237.52     23.62 o 
  -3   5   7     2130.65     2262.91     45.78 o 
  -2   5   7     3090.71     3107.83     55.59 o 
  -1   5   7      425.51      397.84     23.85 o 
   0   5   7      415.21      384.75     18.38 o 
   1   5   7       49.02       50.01     11.55 o 
   2   5   7      840.76      919.95     25.22 o 
   3   5   7     2211.97     2183.37     47.93 o 
   4   5   7      354.46      385.45     24.81 o 
   5   5   7       18.79       -5.96     17.42 o 
   6   5   7        1.81      -18.53     20.80 o 
   7   5   7       41.54       39.53     20.40 o 
  -9   6   7       82.03       53.78     29.03 o 
  -8   6   7      359.08      284.83     38.33 o 
  -7   6   7     1269.61     1385.05     53.86 o 
  -6   6   7      553.02      591.30     50.04 o 
  -5   6   7     1542.23     1446.97     49.91 o 
  -4   6   7      585.54      565.65     32.24 o 
  -3   6   7      872.02      855.77     36.93 o 
  -2   6   7      397.44      430.59     24.81 o 
  -1   6   7     1050.42     1033.43     37.23 o 
   0   6   7     4086.34     4405.64     80.06 o 
   1   6   7      137.10      135.94     25.21 o 
   2   6   7      101.62       84.25     14.34 o 
   3   6   7        4.83      -16.41     10.94 o 
   4   6   7      653.99      673.95     28.81 o 
   5   6   7      644.72      634.99     37.74 o 
   6   6   7      420.10      510.77     36.21 o 
   7   6   7      258.02      322.22     32.11 o 
  -9   7   7      689.99      699.63     57.08 o 
  -8   7   7      564.43      590.28     57.58 o 
  -7   7   7      208.70      215.21     29.79 o 
  -6   7   7        5.88      -23.67     15.78 o 
  -5   7   7      576.84      594.19     35.81 o 
  -4   7   7      374.35      407.05     33.43 o 
  -3   7   7     3179.82     3355.01     77.05 o 
  -2   7   7     1953.98     1955.99     67.78 o 
  -1   7   7        0.47      -21.68     14.46 o 
   0   7   7        4.81      -24.09     16.40 o 
   1   7   7      313.32      375.18     48.71 o 
   2   7   7     2017.00     2206.03     67.67 o 
   3   7   7      506.73      571.59     28.47 o 
   4   7   7     1274.89     1325.97     40.15 o 
   5   7   7      269.63      303.73     30.01 o 
   6   7   7      335.08      310.89     31.31 o 
  -8   8   7        7.90      -31.97     21.31 o 
  -7   8   7     1731.88     1799.99     77.99 o 
  -6   8   7      852.37      900.52     45.48 o 
  -5   8   7      535.57      541.08     40.31 o 
  -4   8   7      870.67      848.48     42.03 o 
  -3   8   7       23.04        4.24     16.66 o 
  -2   8   7      645.40      689.43     47.95 o 
  -1   8   7      584.22      629.41     47.30 o 
   0   8   7     3080.42     3355.71    258.80 o 
   1   8   7     1038.53     1081.82     56.04 o 
   2   8   7      211.00      222.43     26.17 o 
   3   8   7        6.53      -22.44     15.96 o 
   4   8   7      266.61      324.17     32.73 o 
   5   8   7      443.72      504.03     40.22 o 
  -6   9   7       57.13       45.18     24.77 o 
  -5   9   7      590.14      576.91     41.35 o 
  -4   9   7     1776.21     1936.25     64.45 o 
  -3   9   7      589.60      612.71     51.20 o 
  -2   9   7      394.99      403.51     46.23 o 
  -1   9   7      401.36      477.14     49.16 o 
   0   9   7        3.57       -8.53     28.08 o 
   1   9   7      744.32      879.98    207.35 o 
   2   9   7     1771.67     1746.55    114.22 o 
   3   9   7      456.31      656.95     61.93 o 
   4   9   7      161.54      242.58     91.71 o 
  -4  10   7       38.73      -15.14     27.39 o 
  -3  10   7        7.62       -8.02     26.69 o 
  -2  10   7      557.79      577.55     52.29 o 
  -1  10   7      871.18      934.85     78.96 o 
   0  10   7      947.82      978.99     66.42 o 
   1  10   7      691.18      811.82    115.14 o 
   2  10   7      219.40      231.57     65.83 o 
 -11   0   8      503.75      598.48     74.20 o 
 -10   0   8      477.70      643.80     73.96 o 
  -9   0   8       19.91        6.13     28.41 o 
  -8   0   8     1961.98     1948.85     68.04 o 
  -7   0   8     1819.08     1852.80     56.11 o 
  -6   0   8     7415.96     7537.44    127.32 o 
  -5   0   8     7836.38     7881.17    157.99 o 
  -4   0   8     1088.01     1051.64     40.29 o 
  -3   0   8       52.66       14.65     15.90 o 
  -2   0   8     4160.27     4138.26    118.62 o 
  -1   0   8    26628.60    26188.43    483.90 o 
   0   0   8    10976.13    10547.88    238.38 o 
   1   0   8     5869.38     6165.35    169.60 o 
   2   0   8      930.86      827.67     41.29 o 
   3   0   8      515.40      476.80     34.38 o 
   4   0   8      717.97      649.33     60.26 o 
   5   0   8     7674.88     7904.82    155.44 o 
   6   0   8      178.25      149.54     32.09 o 
   7   0   8      395.41      362.84     44.82 o 
   8   0   8      689.35      766.39     55.42 o 
 -11   1   8      271.45      294.36     60.80 o 
 -10   1   8     1250.58     1288.62     60.12 o 
  -9   1   8     2598.16     2640.07     64.85 o 
  -8   1   8     3653.51     3908.93     77.04 o 
  -7   1   8      734.93      734.76     25.46 o 
  -6   1   8      753.01      605.67     21.90 o 
  -5   1   8      372.79      309.28     16.59 o 
  -4   1   8    11881.53    11488.07    117.87 o 
  -3   1   8    17305.55    16925.16    195.69 o 
  -2   1   8     3170.71     3046.66     75.75 o 
  -1   1   8     9368.58     9574.07    154.14 o 
   0   1   8      624.51      708.74     36.14 o 
   1   1   8     2814.14     2473.99    119.01 o 
   2   1   8     3015.53     2893.53     61.74 o 
   3   1   8     8768.89     8777.16    110.77 o 
   4   1   8     4113.48     4071.45     88.90 o 
   5   1   8       16.00      -10.83     15.16 o 
   6   1   8      545.10      515.70     31.09 o 
   7   1   8     1333.02     1318.27     37.96 o 
   8   1   8      709.78      702.30     31.39 o 
 -11   2   8      670.15      682.49     49.11 o 
 -10   2   8      905.73      920.28     57.64 o 
  -9   2   8       45.85       14.39     21.43 o 
  -8   2   8     1156.72     1102.63     40.17 o 
  -7   2   8     4032.64     4143.85     76.99 o 
  -6   2   8     3926.37     3954.58     72.23 o 
  -5   2   8     4334.18     4291.78     73.22 o 
  -4   2   8     2358.56     2258.96     41.41 o 
  -3   2   8       18.00       25.26      7.52 o 
  -2   2   8     8841.37     8246.55    126.83 o 
  -1   2   8     9728.43     9520.53    135.40 o 
   0   2   8     6771.35     6544.37     90.51 o 
   1   2   8    17334.04    17588.08    226.15 o 
   2   2   8     2723.25     2627.21     57.64 o 
   3   2   8      816.00      827.31     29.76 o 
   4   2   8       67.01       48.35     17.59 o 
   5   2   8     1698.32     1661.68     38.56 o 
   6   2   8     2663.42     2627.34     71.61 o 
   7   2   8     1074.56      990.31     37.60 o 
   8   2   8      101.68       69.13     21.48 o 
 -11   3   8      489.46      592.76     73.22 o 
 -10   3   8     1772.62     1805.74     78.40 o 
  -9   3   8     1469.52     1445.25     62.90 o 
  -8   3   8      581.45      532.28     39.19 o 
  -7   3   8     1775.38     1718.57     48.21 o 
  -6   3   8       43.29       16.91     12.84 o 
  -5   3   8     6749.23     6523.78    157.15 o 
  -4   3   8     4047.78     3881.27     62.40 o 
  -3   3   8     7791.91     7904.67     98.43 o 
  -2   3   8     8277.42     7969.24    114.58 o 
  -1   3   8      672.21      656.07     29.46 o 
   0   3   8       63.04       48.37     12.14 o 
   1   3   8     1247.76     1307.23     36.29 o 
   2   3   8     8294.17     8757.78    123.25 o 
   3   3   8     1182.38     1164.50     34.63 o 
   4   3   8     3381.11     3374.78     70.84 o 
   5   3   8      565.78      551.18     28.13 o 
   6   3   8      190.24      130.64     24.18 o 
   7   3   8      567.09      600.35     39.97 o 
   8   3   8      140.53       72.48     25.66 o 
 -10   4   8       39.41       -0.66     25.47 o 
  -9   4   8      280.92      228.69     50.11 o 
  -8   4   8       52.19       49.26     23.73 o 
  -7   4   8     2593.95     2578.87     80.25 o 
  -6   4   8     4048.07     3917.79    166.91 o 
  -5   4   8     3150.27     3196.87     57.90 o 
  -4   4   8      960.81     1013.62     31.16 o 
  -3   4   8      922.23      903.28     29.25 o 
  -2   4   8     1602.33     1630.30     44.77 o 
  -1   4   8     4569.10     4581.89     64.92 o 
   0   4   8     9635.84     9767.27    112.42 o 
   1   4   8     1316.40     1314.41     34.19 o 
   2   4   8     1858.43     1789.76     42.00 o 
   3   4   8        1.74      -15.70     10.47 o 
   4   4   8     1487.73     1461.80     38.43 o 
   5   4   8      736.49      705.62     44.62 o 
   6   4   8     1728.07     1722.52    100.16 o 
   7   4   8      685.74      644.89     43.20 o 
 -10   5   8      123.61       49.51     33.26 o 
  -9   5   8     2102.03     2165.73     82.29 o 
  -8   5   8     1389.35     1414.34     64.68 o 
  -7   5   8       44.65       10.01     18.25 o 
  -6   5   8       93.22       64.88     19.36 o 
  -5   5   8     1332.29     1271.80     46.24 o 
  -4   5   8     3389.74     3497.05     61.18 o 
  -3   5   8     5909.48     5926.68     84.80 o 
  -2   5   8     5237.24     5223.36     78.72 o 
  -1   5   8      610.26      573.28     31.94 o 
   0   5   8      289.11      274.71     24.17 o 
   1   5   8      255.42      286.91     20.39 o 
   2   5   8     7067.94     7515.28     99.22 o 
   3   5   8     1056.92     1053.79     32.52 o 
   4   5   8     1659.30     1587.33     48.96 o 
   5   5   8      652.34      696.81     34.82 o 
   6   5   8        5.99       -8.23     18.44 o 
   7   5   8      173.17      164.57     26.91 o 
  -9   6   8       62.50       50.49     29.87 o 
  -8   6   8      289.08      264.97     38.17 o 
  -7   6   8     2443.76     2411.36     80.83 o 
  -6   6   8     1380.70     1337.07     51.41 o 
  -5   6   8     1299.32     1375.11     50.02 o 
  -4   6   8      790.01      721.73     36.37 o 
  -3   6   8      228.20      207.85     24.99 o 
  -2   6   8      172.53      173.47     19.11 o 
  -1   6   8     1532.73     1498.75     46.60 o 
   0   6   8     8645.77     9120.16    157.32 o 
   1   6   8      167.66      150.06     27.83 o 
   2   6   8      290.10      292.73     27.09 o 
   3   6   8      242.57      261.44     22.85 o 
   4   6   8     1025.34     1077.77     36.09 o 
   5   6   8      617.60      640.02     35.96 o 
   6   6   8      300.17      318.04     32.47 o 
  -8   7   8      251.21      199.39     48.27 o 
  -7   7   8       90.64       41.00     23.69 o 
  -6   7   8        4.53      -25.99     17.33 o 
  -5   7   8     1463.87     1448.62     53.22 o 
  -4   7   8     1631.24     1713.52     56.29 o 
  -3   7   8      796.34      800.09     39.53 o 
  -2   7   8     2040.04     2137.28     61.27 o 
  -1   7   8      790.15      789.21     39.00 o 
   0   7   8      572.02      578.02     44.66 o 
   1   7   8      266.02      227.68     34.14 o 
   2   7   8      517.83      564.49     45.03 o 
   3   7   8     1114.38     1140.33     43.49 o 
   4   7   8      992.55     1005.44     36.86 o 
   5   7   8       12.15       -5.14     20.00 o 
  -7   8   8      189.10      226.99     33.82 o 
  -6   8   8      549.61      573.04     42.40 o 
  -5   8   8      649.07      623.06     39.63 o 
  -4   8   8      654.41      599.99     38.97 o 
  -3   8   8       56.56       44.88     20.51 o 
  -2   8   8     1822.31     1921.27     78.12 o 
  -1   8   8      267.52      243.49     38.93 o 
   0   8   8      387.73      354.62     60.80 o 
   1   8   8     1514.60     1555.14     68.17 o 
   2   8   8      407.90      429.62     46.87 o 
   3   8   8       28.17       -1.88     18.48 o 
   4   8   8       33.39       -2.96     21.53 o 
  -6   9   8       73.35       59.67     25.05 o 
  -5   9   8        0.54        6.93     22.11 o 
  -4   9   8      305.33      338.33     46.46 o 
  -3   9   8     1445.54     1436.44     72.38 o 
  -2   9   8      278.62      305.02     44.36 o 
  -1   9   8      116.91       86.24     32.34 o 
   0   9   8       15.00      -11.17     27.49 o 
   1   9   8       18.71       10.06     39.12 o 
   2   9   8      423.47      512.19     73.66 o 
   3   9   8      534.29      651.93     71.52 o 
  -4  10   8       91.53       74.34     32.85 o 
  -3  10   8      102.63       37.16     33.71 o 
  -2  10   8       79.13       43.06     32.02 o 
  -1  10   8      456.97      505.89     57.28 o 
   0  10   8      238.65      326.99     49.79 o 
   1  10   8      140.68      138.36     58.81 o 
 -11   1   9       94.16      117.19     47.16 o 
 -10   1   9      184.13      249.19     37.48 o 
  -9   1   9      106.65       85.61     20.51 o 
  -8   1   9       20.59       -6.44     14.60 o 
  -7   1   9      308.26      306.85     33.76 o 
  -6   1   9      207.90      203.63     16.57 o 
  -5   1   9      237.31      219.60     26.62 o 
  -4   1   9      673.99      554.96     20.30 o 
  -3   1   9      333.29      334.16     28.28 o 
  -2   1   9       18.15       18.80     19.26 o 
  -1   1   9     2916.71     2780.19     73.48 o 
   0   1   9       12.28      -22.17     14.78 o 
   1   1   9     1361.24     1308.48     42.01 o 
   2   1   9        8.82       -8.96     13.15 o 
   3   1   9      200.11      199.67     25.07 o 
   4   1   9       16.45      -15.20     15.33 o 
   5   1   9      371.05      324.42     27.25 o 
   6   1   9      209.98      192.86     25.81 o 
   7   1   9      387.27      408.54     34.76 o 
   8   1   9        7.37        9.50     24.92 o 
 -11   2   9        5.02       45.32     43.95 o 
 -10   2   9        4.58       13.54     23.76 o 
  -9   2   9        9.30        1.35     19.16 o 
  -8   2   9      214.25      245.94     28.61 o 
  -7   2   9       23.36      -10.04     13.17 o 
  -6   2   9     1070.17     1053.45     37.13 o 
  -5   2   9      478.60      495.34     25.25 o 
  -4   2   9     1368.77     1228.39     37.62 o 
  -3   2   9     1283.41     1184.03     35.70 o 
  -2   2   9        8.21      -14.59     11.48 o 
  -1   2   9     2397.88     2319.87     56.13 o 
   0   2   9      315.04      283.70     25.89 o 
   1   2   9      228.46      213.35     20.11 o 
   2   2   9      126.37      117.02     17.51 o 
   3   2   9      398.72      372.56     27.80 o 
   4   2   9       18.95        0.51     16.44 o 
   5   2   9       24.12       30.69     20.28 o 
   6   2   9       83.82       74.70     21.30 o 
   7   2   9       49.11       19.34     22.84 o 
 -10   3   9      377.22      424.10    115.71 o 
  -9   3   9       12.30      -12.05     21.53 o 
  -8   3   9      211.34      181.93     50.17 o 
  -7   3   9      640.05      533.07     31.62 o 
  -6   3   9      791.84      849.98     33.98 o 
  -5   3   9        9.06       -6.62     14.46 o 
  -4   3   9      393.04      396.58     22.70 o 
  -3   3   9     1317.65     1253.97     35.43 o 
  -2   3   9       12.68        2.00     12.54 o 
  -1   3   9        0.93      -17.13     11.42 o 
   0   3   9      119.86       97.30     15.34 o 
   1   3   9      905.35      823.35     42.72 o 
   2   3   9       15.06       18.29     13.26 o 
   3   3   9     2555.93     2674.55     56.00 o 
   4   3   9       55.11       42.07     19.58 o 
   5   3   9       31.32      -26.30     18.95 o 
   6   3   9       44.71        1.59     27.00 o 
   7   3   9       38.74       -4.20     20.15 o 
 -10   4   9      122.70       71.20     41.12 o 
  -9   4   9       10.50      -22.89     19.04 o 
  -8   4   9      553.88      556.94     83.85 o 
  -7   4   9      148.33      118.67     28.45 o 
  -6   4   9      525.21      526.86     34.16 o 
  -5   4   9     2933.43     2789.23     55.74 o 
  -4   4   9      263.95      257.63     21.39 o 
  -3   4   9       26.84       -9.86     11.36 o 
  -2   4   9      196.49      201.49     27.87 o 
  -1   4   9      243.79      260.34     27.72 o 
   0   4   9     1351.89     1422.21     39.07 o 
   1   4   9     2121.03     2224.77     47.53 o 
   2   4   9      100.28       58.87     16.87 o 
   3   4   9        0.03      -18.45     12.30 o 
   4   4   9        7.03       -4.01     21.20 o 
   5   4   9     1114.17     1104.53     42.29 o 
   6   4   9      398.14      347.42     32.66 o 
   7   4   9        0.54       22.73     22.86 o 
 -10   5   9       88.07       56.46     30.32 o 
  -9   5   9      811.23      869.85     68.42 o 
  -8   5   9      759.30      759.80     50.58 o 
  -7   5   9        5.61      -16.74     22.66 o 
  -6   5   9      215.78      161.20     25.39 o 
  -5   5   9       28.82       16.99     17.73 o 
  -4   5   9     1291.11     1329.03     37.99 o 
  -3   5   9     2360.45     2364.35     51.23 o 
  -2   5   9      495.54      512.29     39.99 o 
  -1   5   9       23.62      -16.06     13.64 o 
   0   5   9      234.82      242.98     25.76 o 
   1   5   9     2199.79     2305.36     60.09 o 
   2   5   9      342.71      391.67     24.93 o 
   3   5   9      634.84      663.00     35.12 o 
   4   5   9      728.95      706.86     76.25 o 
   5   5   9      147.25      146.42     29.79 o 
   6   5   9      123.30       89.58     24.71 o 
  -9   6   9        2.70       25.74     28.37 o 
  -8   6   9      151.44      102.78     50.08 o 
  -7   6   9     1706.13     1781.55     95.27 o 
  -6   6   9      661.02      647.26     40.09 o 
  -5   6   9       97.06       60.58     21.73 o 
  -4   6   9      450.34      494.05     35.71 o 
  -3   6   9       15.28       -7.75     14.65 o 
  -2   6   9     1293.20     1363.24     40.65 o 
  -1   6   9     1914.59     2011.58     56.50 o 
   0   6   9      259.83      346.34     29.87 o 
   1   6   9      233.84      255.60     38.44 o 
   2   6   9      570.40      534.37     48.62 o 
   3   6   9       61.13       56.01     22.23 o 
   4   6   9      840.15      864.04     34.26 o 
   5   6   9       84.35       96.38     24.62 o 
   6   6   9      314.70      424.85     37.51 o 
  -8   7   9       72.87      100.81     32.50 o 
  -7   7   9      238.41      270.82     34.23 o 
  -6   7   9      122.38      118.25     26.80 o 
  -5   7   9      927.61      931.75     44.52 o 
  -4   7   9     1676.27     1643.36     56.50 o 
  -3   7   9      343.65      336.79     32.22 o 
  -2   7   9     2486.44     2690.21     70.85 o 
  -1   7   9        4.01      -17.63     16.06 o 
   0   7   9        4.62      -28.20     18.80 o 
   1   7   9      262.08      214.49     34.48 o 
   2   7   9     1017.89     1119.20     60.13 o 
   3   7   9     1107.96     1100.37     87.84 o 
   4   7   9      109.39       94.31     24.69 o 
   5   7   9      220.71      270.98     46.93 o 
  -7   8   9      437.03      467.66     42.67 o 
  -6   8   9      896.84     1009.82     52.15 o 
  -5   8   9      990.07      960.81     47.96 o 
  -4   8   9      236.44      255.51     31.42 o 
  -3   8   9      242.64      188.90     27.64 o 
  -2   8   9       82.33       44.15     27.54 o 
  -1   8   9      781.27      797.02     55.79 o 
   0   8   9     2593.49     2781.71    139.70 o 
   1   8   9      518.08      548.47     62.62 o 
   2   8   9       76.12       76.71     30.08 o 
   3   8   9        6.78      -23.00     28.47 o 
   4   8   9      370.90      455.45     85.10 o 
  -5   9   9      427.03      431.76     40.49 o 
  -4   9   9      633.10      723.51     55.65 o 
  -3   9   9      481.74      702.42     84.74 o 
  -2   9   9     1756.96     1828.62     84.35 o 
  -1   9   9        2.82      -20.91     24.80 o 
   0   9   9       11.59      -27.80     26.32 o 
   1   9   9      211.98      202.65     59.49 o 
   2   9   9      523.79      509.27     76.34 o 
  -2  10   9      388.94      518.46    103.02 o 
 -11   0  10      324.73      319.37     60.38 o 
 -10   0  10      278.54      301.98     56.39 o 
  -9   0  10      244.67      290.19     51.99 o 
  -8   0  10     2941.21     2966.01    120.95 o 
  -7   0  10     2646.00     2504.53     85.48 o 
  -6   0  10     1612.43     1559.95     51.69 o 
  -5   0  10     5372.52     5179.63    167.78 o 
  -4   0  10      993.23      985.09     39.64 o 
  -3   0  10      338.86      304.12     42.34 o 
  -1   0  10     4696.15     4719.71    147.03 o 
   0   0  10     1060.17     1003.54     66.40 o 
   1   0  10     9005.57     8897.39    230.70 o 
   2   0  10     1959.22     2061.51    101.59 o 
   3   0  10     2818.42     2930.77     90.37 o 
   4   0  10       80.16       70.35     25.63 o 
   5   0  10     1209.84     1177.06     60.34 o 
   6   0  10     1730.04     1687.75     74.83 o 
   7   0  10      425.58      441.05     52.78 o 
 -11   1  10      128.66      178.95     53.06 o 
 -10   1  10     2423.25     2678.21     93.17 o 
  -9   1  10     1343.36     1309.13     60.02 o 
  -8   1  10     2168.88     2276.84     58.45 o 
  -7   1  10     1922.75     1981.34     51.92 o 
  -6   1  10      431.91      401.75     25.84 o 
  -5   1  10     2271.37     2202.53     42.33 o 
  -4   1  10     1969.22     1757.93     36.96 o 
  -3   1  10    14371.32    13637.39    207.06 o 
  -2   1  10     3175.10     2995.97     78.28 o 
  -1   1  10     1312.35     1230.55    119.52 o 
   0   1  10        2.71      -20.37     13.58 o 
   1   1  10     2544.59     2704.03     79.68 o 
   2   1  10     3150.90     3298.33     86.30 o 
   3   1  10     4318.75     4421.31    163.62 o 
   4   1  10     1545.43     1466.06     51.82 o 
   5   1  10      513.13      499.70     33.02 o 
   6   1  10       47.68       29.52     21.61 o 
   7   1  10      175.68      176.59     28.73 o 
 -11   2  10     1132.14     1443.62    104.21 o 
 -10   2  10      313.82      297.88     38.53 o 
  -9   2  10        0.10      -19.56     20.60 o 
  -8   2  10      786.50      727.01     35.14 o 
  -7   2  10     2023.34     2030.73     54.28 o 
  -6   2  10     5686.25     5685.51     94.75 o 
  -5   2  10     4521.57     4518.55     80.49 o 
  -4   2  10       97.65       80.30     15.96 o 
  -3   2  10       71.41       89.87     19.19 o 
  -2   2  10      723.20      598.70     31.71 o 
  -1   2  10    11418.37    10107.75    481.94 o 
   0   2  10     9065.88     8748.22    861.78 o 
   1   2  10     1501.29     1448.11     58.28 o 
   2   2  10     1292.53     1226.98     81.71 o 
   3   2  10       26.83      -15.61     15.43 o 
   4   2  10      780.38      748.33     38.77 o 
   5   2  10     2326.08     2403.43     69.57 o 
   6   2  10      869.37      915.33     80.14 o 
   7   2  10      849.99      784.10     57.58 o 
 -10   3  10      712.42      683.88     48.99 o 
  -9   3  10     2260.59     2748.27    102.93 o 
  -8   3  10     2079.77     2123.96     74.50 o 
  -7   3  10       22.83       37.06     16.52 o 
  -6   3  10      225.91      281.42     25.17 o 
  -5   3  10      730.77      608.82     29.42 o 
  -4   3  10     7082.56     7018.85    318.87 o 
  -3   3  10     4089.16     3997.69     68.73 o 
  -2   3  10      942.95      860.58     43.65 o 
  -1   3  10     1652.83     1588.01     49.67 o 
   0   3  10      212.23      212.38     20.53 o 
   1   3  10     2084.37     2064.33     48.54 o 
   2   3  10     2005.03     2053.48     49.65 o 
   3   3  10     3541.56     3870.19     93.12 o 
   4   3  10     1068.42     1029.48     58.27 o 
   5   3  10      206.89      188.60     36.58 o 
   6   3  10        2.77      -10.46     27.78 o 
   7   3  10       62.51       31.85     33.48 o 
 -10   4  10      150.47      153.41     33.08 o 
  -9   4  10       66.91       65.28     26.44 o 
  -8   4  10      199.66      142.74     31.14 o 
  -7   4  10     1756.30     1826.66     91.05 o 
  -6   4  10     3219.82     3142.77    185.22 o 
  -5   4  10     1453.43     1400.30     40.88 o 
  -4   4  10     1123.08     1059.12     35.34 o 
  -3   4  10      439.64      370.79     25.80 o 
  -2   4  10     2268.29     2257.78     58.79 o 
  -1   4  10     1363.18     1360.77     46.10 o 
   0   4  10     5540.14     5627.98    101.73 o 
   1   4  10     2321.52     2341.18     51.90 o 
   2   4  10      295.02      288.91     25.10 o 
   3   4  10       11.48      -16.68     15.42 o 
   4   4  10      562.34      619.29     88.88 o 
   5   4  10     1114.00     1209.17     62.68 o 
   6   4  10      407.21      416.28     48.01 o 
  -9   5  10      711.66      626.61     61.96 o 
  -8   5  10     1381.40     1372.77     65.98 o 
  -7   5  10      767.67      733.31     69.66 o 
  -6   5  10      153.21       97.34     23.74 o 
  -5   5  10     2538.79     2537.18     69.53 o 
  -4   5  10     1294.03     1221.74     38.62 o 
  -3   5  10      683.88      696.50     30.71 o 
  -2   5  10     5513.07     5676.38    109.86 o 
  -1   5  10      635.48      633.05     34.28 o 
   0   5  10      584.46      566.56     33.53 o 
   1   5  10      818.24      803.55     38.93 o 
   2   5  10     2096.74     2182.31     51.93 o 
   3   5  10     1803.24     1899.83     58.86 o 
   4   5  10     1158.32     1219.39     61.13 o 
   5   5  10      754.53      803.68     53.77 o 
   6   5  10       92.14      103.80     34.27 o 
  -9   6  10       20.37       12.41     27.18 o 
  -8   6  10      138.12       90.52     28.25 o 
  -7   6  10     1421.14     1404.29     58.35 o 
  -6   6  10     1458.41     1521.67     57.93 o 
  -5   6  10      259.61      223.06     28.74 o 
  -4   6  10      957.10      921.52     52.22 o 
  -3   6  10        7.78      -23.43     15.62 o 
  -2   6  10     1330.69     1285.52     41.37 o 
  -1   6  10     1027.25     1081.38     44.10 o 
   0   6  10     2513.28     2602.85     86.97 o 
   1   6  10     1531.59     1709.48     71.41 o 
   2   6  10      110.77      105.31     29.90 o 
   3   6  10        3.09       -9.15     25.67 o 
   4   6  10       74.19       69.00     27.70 o 
   5   6  10      333.04      364.74     46.62 o 
  -8   7  10      641.54      718.46     53.25 o 
  -7   7  10       15.94      -29.22     19.48 o 
  -6   7  10        0.49      -24.02     19.30 o 
  -5   7  10       59.25       39.34     22.18 o 
  -4   7  10      577.95      538.66     37.47 o 
  -3   7  10     1561.75     1545.23     55.89 o 
  -2   7  10      601.42      592.87     36.56 o 
  -1   7  10      207.55      191.51     30.51 o 
   0   7  10       53.84       44.41     54.01 o 
   1   7  10       96.51       87.15     31.46 o 
   2   7  10     1996.41     2129.45     84.32 o 
   3   7  10      735.57      708.82     52.55 o 
   4   7  10       76.12        8.40     46.33 o 
  -7   8  10      293.54      287.53     37.89 o 
  -6   8  10      444.86      473.14     41.89 o 
  -5   8  10      673.24      758.39     44.73 o 
  -4   8  10      160.47      124.72     28.15 o 
  -3   8  10       62.89       40.97     23.39 o 
  -2   8  10      107.05       76.11     29.46 o 
  -1   8  10      904.16     1009.98     64.58 o 
   0   8  10      763.96      798.03     79.14 o 
   1   8  10      223.86      189.60     36.80 o 
   2   8  10      469.76      610.69     62.88 o 
   3   8  10       35.33       52.10     32.86 o 
  -5   9  10       41.08        5.12     24.06 o 
  -4   9  10      409.56      427.61     53.56 o 
  -3   9  10      195.59      221.16     40.63 o 
  -2   9  10      302.90      337.43     47.91 o 
  -1   9  10      149.51      131.74     39.39 o 
   0   9  10        9.10      -40.43     26.96 o 
   1   9  10      307.58      331.16     70.39 o 
 -10   1  11       15.30       37.00     27.40 o 
  -9   1  11       10.80       16.45     23.40 o 
  -8   1  11      459.54      470.19     42.21 o 
  -7   1  11      522.65      468.33     29.49 o 
  -6   1  11     1628.50     1508.04     45.32 o 
  -5   1  11       84.80       78.43     17.19 o 
  -4   1  11      727.21      660.73     24.81 o 
  -3   1  11     2611.39     2460.83     74.59 o 
  -2   1  11       26.93       37.51     20.52 o 
  -1   1  11       21.48       -4.93     27.33 o 
   0   1  11      139.15       73.78     25.40 o 
   1   1  11      556.62      518.90     40.31 o 
   2   1  11       27.56      -17.11     22.59 o 
   3   1  11        8.67      -11.91     16.67 o 
   4   1  11      473.11      503.41     40.21 o 
   5   1  11        3.12       -3.89     21.84 o 
   6   1  11        8.07       -7.70     22.54 o 
 -10   2  11       46.57       12.86     40.61 o 
  -9   2  11      152.39      141.36     30.52 o 
  -8   2  11      367.13      402.40     31.69 o 
  -7   2  11       10.93       -0.70     15.43 o 
  -6   2  11        0.23      -19.78     13.19 o 
  -5   2  11     1583.40     1534.56     46.10 o 
  -4   2  11      577.38      529.43     28.47 o 
  -3   2  11      519.42      468.71     33.94 o 
  -2   2  11      817.92      801.76     43.69 o 
  -1   2  11      992.40     1066.33     49.99 o 
   0   2  11      517.21      523.64     41.96 o 
   1   2  11      131.39       77.27     26.91 o 
   2   2  11       33.32       -1.56     17.34 o 
   3   2  11        0.89      -16.61     17.67 o 
   4   2  11       77.06       76.57     23.68 o 
   5   2  11       71.47       70.56     25.21 o 
   6   2  11      152.94      198.08     34.20 o 
 -10   3  11      427.34      469.44     46.16 o 
  -9   3  11       83.28      102.85     29.59 o 
  -8   3  11       34.08        9.04     22.80 o 
  -7   3  11      795.55      811.24     37.40 o 
  -6   3  11       65.52       21.00     14.84 o 
  -5   3  11      203.53      237.84     23.88 o 
  -4   3  11      213.38      189.90     23.76 o 
  -3   3  11      940.79      874.63     39.23 o 
  -2   3  11      463.17      446.46     33.47 o 
  -1   3  11      276.24      286.61     29.50 o 
   0   3  11      136.60      140.94     23.96 o 
   1   3  11     1181.79     1105.08     51.87 o 
   2   3  11      228.62      212.30     24.00 o 
   3   3  11        1.07      -20.76     18.45 o 
   4   3  11      503.28      564.27     40.36 o 
   5   3  11        7.11       -8.62     28.03 o 
   6   3  11       11.37      -35.41     27.44 o 
 -10   4  11       14.50       21.71     27.61 o 
  -9   4  11       87.24       86.30     28.67 o 
  -8   4  11      340.88      305.31     91.77 o 
  -7   4  11      468.71      493.89     66.93 o 
  -6   4  11      437.08      506.37     43.79 o 
  -5   4  11      289.70      276.52     25.40 o 
  -4   4  11       77.74       51.64     16.56 o 
  -3   4  11      151.69      110.09     19.03 o 
  -2   4  11      650.63      612.22     35.01 o 
  -1   4  11     3791.62     3951.60     84.24 o 
   0   4  11       45.38       49.22     20.15 o 
   1   4  11      758.05      734.61     70.27 o 
   2   4  11      998.24     1008.34     38.20 o 
   3   4  11       97.43       83.12     21.29 o 
   4   4  11      413.29      467.20     69.88 o 
   5   4  11        0.46      -40.37     26.91 o 
   6   4  11      243.79      277.10     46.07 o 
  -9   5  11      660.97      706.75     58.06 o 
  -8   5  11      175.35      165.29     35.12 o 
  -7   5  11       26.60      -12.01     22.39 o 
  -6   5  11        1.49      -31.35     24.74 o 
  -5   5  11      193.11      129.99     25.89 o 
  -4   5  11      564.60      578.24     29.63 o 
  -3   5  11      759.25      768.27     33.18 o 
  -2   5  11     1029.99     1047.67     43.80 o 
  -1   5  11      178.40      182.74     26.22 o 
   0   5  11      894.33      921.44     42.18 o 
   1   5  11       13.74       -8.46     19.78 o 
   2   5  11      551.90      731.38     52.14 o 
   3   5  11      935.25     1006.16     67.26 o 
   4   5  11      102.57       67.76     31.51 o 
   5   5  11        1.28      -30.53     27.90 o 
  -8   6  11      139.16       78.94     42.55 o 
  -7   6  11      112.50      170.49     32.45 o 
  -6   6  11      941.74      988.96     49.46 o 
  -5   6  11      228.55      247.70     30.91 o 
  -4   6  11      211.25      192.68     27.93 o 
  -3   6  11      360.78      336.88     33.13 o 
  -2   6  11      370.92      403.18     29.47 o 
  -1   6  11      190.13      230.07     54.40 o 
   0   6  11      990.23     1078.79     46.12 o 
   1   6  11      940.45      986.01     59.51 o 
   2   6  11      168.15      141.57     35.71 o 
   3   6  11       92.56        9.51     34.24 o 
   4   6  11      171.68      203.07     60.98 o 
  -7   7  11        2.54      -34.67     23.11 o 
  -6   7  11        5.32      -15.18     22.86 o 
  -5   7  11      186.24      114.33     28.04 o 
  -4   7  11     1314.14     1413.98     56.71 o 
  -3   7  11      905.54      868.92     44.52 o 
  -2   7  11      418.58      387.99     36.57 o 
  -1   7  11      271.66      295.94     41.59 o 
   0   7  11       80.84       45.40     60.50 o 
   1   7  11       26.94       -2.93     28.80 o 
   2   7  11     1124.69     1257.40     69.09 o 
   3   7  11      388.32      431.07     53.04 o 
  -6   8  11      952.33      937.80     52.24 o 
  -5   8  11       76.86       45.26     24.72 o 
  -4   8  11      518.00      500.83     42.38 o 
  -3   8  11       31.96      -14.08     20.35 o 
  -2   8  11      402.57      498.76     55.29 o 
  -1   8  11      590.24      758.42     62.12 o 
   0   8  11      825.57      765.82     80.21 o 
   1   8  11      633.03      671.10     57.71 o 
   2   8  11        2.22      -32.32     29.39 o 
  -3   9  11      491.45      514.94     73.19 o 
  -2   9  11      391.38      543.97     67.20 o 
  -1   9  11      234.79      258.24     53.92 o 
 -10   0  12       14.78      -31.14     34.36 o 
  -9   0  12        2.42      -24.95     30.19 o 
  -8   0  12     1049.98     1009.73     73.96 o 
  -7   0  12     2241.54     2196.21    104.39 o 
  -6   0  12     2677.85     2610.14    110.53 o 
  -5   0  12     8766.29     8572.11    176.54 o 
  -4   0  12      634.96      581.58     42.70 o 
  -3   0  12      132.99      143.69     37.52 o 
  -2   0  12       25.84        0.30     25.19 o 
  -1   0  12     6430.28     6536.11    195.21 o 
   0   0  12     2775.46     2993.29    127.74 o 
   1   0  12       48.99      -31.50     29.48 o 
   2   0  12     1560.96     1387.34     90.22 o 
   3   0  12      110.23       92.36     43.89 o 
   4   0  12     1643.32     1764.95    108.56 o 
   5   0  12      441.43      385.83     70.09 o 
   6   0  12      629.57      584.19     57.67 o 
 -10   1  12     1548.86     1702.88     74.04 o 
  -9   1  12     2104.71     2350.44     82.62 o 
  -8   1  12      897.06      882.12     49.94 o 
  -7   1  12     1257.77     1276.29     59.97 o 
  -6   1  12      371.83      323.13     27.55 o 
  -5   1  12      340.70      317.75     26.55 o 
  -4   1  12     3673.40     3672.45     75.07 o 
  -3   1  12     6865.35     6773.53    136.58 o 
  -2   1  12     1083.03     1044.30     92.03 o 
  -1   1  12      432.45      419.13     58.66 o 
   0   1  12      143.19      131.86     27.45 o 
   1   1  12     3171.88     3453.58     99.18 o 
   2   1  12     1802.82     1835.15     72.93 o 
   3   1  12     1911.51     1993.20     78.26 o 
   4   1  12     1618.51     1554.52     67.69 o 
   5   1  12       47.01        7.28     24.71 o 
   6   1  12        0.10      -32.03     25.98 o 
 -10   2  12      429.63      436.38     69.20 o 
  -9   2  12       18.86      -17.57     32.51 o 
  -8   2  12     1488.96     1359.28     48.35 o 
  -7   2  12     3134.91     3195.60     84.45 o 
  -6   2  12     1223.31     1220.96     60.61 o 
  -5   2  12     4815.25     4729.39     88.24 o 
  -4   2  12     1429.30     1322.43     44.80 o 
  -3   2  12       16.85        7.73     17.86 o 
  -2   2  12     3155.00     3216.73    250.91 o 
  -1   2  12     1618.32     1651.21    117.40 o 
   0   2  12     2667.16     2689.00    113.44 o 
   1   2  12     2613.54     2714.67     87.02 o 
   2   2  12      217.46      233.94     29.09 o 
   3   2  12      298.11      348.96     34.55 o 
   4   2  12      279.69      294.91     41.10 o 
   5   2  12      897.40      889.27     49.31 o 
 -10   3  12      872.39      927.49     85.93 o 
  -9   3  12      800.58      739.28     66.34 o 
  -8   3  12     1001.19      953.26     52.91 o 
  -7   3  12     1046.09     1044.77     42.33 o 
  -6   3  12       68.76       50.42     18.51 o 
  -5   3  12     1552.54     1468.76     47.92 o 
  -4   3  12     1523.93     1509.49     48.99 o 
  -3   3  12     1091.76     1125.53     53.09 o 
  -2   3  12     4583.16     4406.46    253.66 o 
  -1   3  12      135.00       98.37     25.05 o 
   0   3  12      446.47      460.99     37.48 o 
   1   3  12      252.35      262.61     50.64 o 
   2   3  12     1689.14     1710.79     58.23 o 
   3   3  12     1594.34     1678.15     59.20 o 
   4   3  12      468.07      443.62     40.77 o 
   5   3  12      384.53      410.03     50.68 o 
  -9   4  12      272.48      241.22     78.31 o 
  -8   4  12        8.82       11.68     24.03 o 
  -7   4  12     2179.37     1998.36     76.58 o 
  -6   4  12     3635.16     3646.80     80.54 o 
  -5   4  12      471.99      500.84     32.94 o 
  -4   4  12      382.02      364.64     28.27 o 
  -3   4  12       68.68       43.00     16.76 o 
  -2   4  12     1867.44     1854.61     61.28 o 
  -1   4  12      510.26      517.14     35.39 o 
   0   4  12     3081.90     3110.88     78.67 o 
   1   4  12     1273.23     1263.32     52.46 o 
   2   4  12       11.66      -40.00     26.67 o 
   3   4  12       15.47       -6.46     22.56 o 
   4   4  12      313.27      359.79     45.23 o 
   5   4  12      824.35      839.77     62.77 o 
  -9   5  12     1687.55     1723.93     77.37 o 
  -8   5  12     1492.06     1484.50     70.25 o 
  -7   5  12       15.41       11.81     25.84 o 
  -6   5  12      157.76      119.36     28.14 o 
  -5   5  12      111.84       69.22     25.12 o 
  -4   5  12     3506.33     3652.24     73.85 o 
  -3   5  12      903.12      897.14     37.35 o 
  -2   5  12     1460.05     1483.39     75.06 o 
  -1   5  12      425.70      473.26     61.23 o 
   0   5  12      127.56       99.27     25.74 o 
   1   5  12      235.22      167.07     52.67 o 
   2   5  12     1548.16     1536.94     74.32 o 
   3   5  12     1214.97     1307.19     97.78 o 
   4   5  12      155.93      103.86     54.01 o 
  -8   6  12      121.20       84.27     33.20 o 
  -7   6  12      879.70      797.08     67.84 o 
  -6   6  12      905.57      978.33     49.60 o 
  -5   6  12      484.61      479.32     41.92 o 
  -4   6  12      309.82      269.39     32.49 o 
  -3   6  12        0.06      -27.50     18.33 o 
  -2   6  12      475.49      539.98     40.84 o 
  -1   6  12      937.89      988.39     46.50 o 
   0   6  12     1808.67     1935.34     85.11 o 
   1   6  12      187.70      168.03     39.05 o 
   2   6  12      152.58      177.20     47.49 o 
   3   6  12       42.08        9.17     43.71 o 
  -7   7  12      193.01      150.33     35.11 o 
  -6   7  12        6.43      -28.85     23.48 o 
  -5   7  12      352.32      363.24     38.84 o 
  -4   7  12      406.12      399.55     40.03 o 
  -3   7  12      386.50      462.12     41.50 o 
  -2   7  12      443.33      484.27     41.98 o 
  -1   7  12      192.59      138.12     35.62 o 
   0   7  12       22.63      -11.74     31.77 o 
   1   7  12      247.47      260.28     44.46 o 
   2   7  12      162.83      159.91     40.92 o 
  -5   8  12      763.52      724.86     47.96 o 
  -4   8  12      131.13      144.07     51.40 o 
  -3   8  12       91.57       41.31     41.27 o 
  -2   8  12      138.46       56.08     31.52 o 
  -1   8  12      250.64      195.71     43.35 o 
   0   8  12      256.01      158.46     56.69 o 
   1   8  12      529.22      596.64     61.68 o 
 -10   1  13      232.83      338.01     43.26 o 
  -9   1  13       59.99       53.87     27.32 o 
  -8   1  13       98.07      140.20     30.86 o 
  -7   1  13      147.85      136.62     29.79 o 
  -6   1  13       44.96       38.22     17.49 o 
  -5   1  13      368.53      417.38     30.81 o 
  -4   1  13       68.88       33.70     16.57 o 
  -3   1  13       11.00      -13.56     28.52 o 
  -2   1  13       78.50       73.84     26.53 o 
  -1   1  13      229.72      193.14     32.03 o 
   0   1  13       18.16        4.09     22.14 o 
   1   1  13      273.95      255.53     37.47 o 
   2   1  13        4.00       -2.55     22.05 o 
   3   1  13        6.26      -26.07     27.05 o 
   4   1  13      102.59       81.30     33.94 o 
   5   1  13        9.72      -15.25     24.86 o 
 -10   2  13       23.12       -2.14     41.39 o 
  -9   2  13      204.07      198.60     53.77 o 
  -8   2  13       99.18       97.68     30.22 o 
  -7   2  13       98.97       77.07     23.39 o 
  -6   2  13       39.39       31.50     17.34 o 
  -5   2  13       52.15       49.63     18.73 o 
  -4   2  13      198.81      177.48     24.50 o 
  -3   2  13      134.56      124.29     27.93 o 
  -2   2  13        4.65       26.08     21.58 o 
  -1   2  13     1240.32     1270.83    125.56 o 
   0   2  13        7.66      -15.70     23.21 o 
   1   2  13       15.25        8.02     22.81 o 
   2   2  13      745.47      745.75     50.80 o 
   3   2  13      205.97      195.97     31.82 o 
   4   2  13       45.93       13.61     32.92 o 
   5   2  13       61.13       51.94     30.54 o 
  -9   3  13        0.68       -2.16     24.12 o 
  -8   3  13      172.25      136.06     31.94 o 
  -7   3  13      274.13      283.58     33.18 o 
  -6   3  13      460.20      461.64     34.58 o 
  -5   3  13      148.43      108.50     22.13 o 
  -4   3  13       21.53       -5.65     15.53 o 
  -3   3  13     1053.26     1050.92     96.47 o 
  -2   3  13       94.26       74.07     25.15 o 
  -1   3  13        0.10       -6.24     22.17 o 
   0   3  13       75.67       38.02     25.31 o 
   1   3  13       37.04       19.50     33.02 o 
   2   3  13      113.36      103.49     26.46 o 
   3   3  13       44.45       41.37     25.33 o 
   4   3  13       45.25       31.96     25.27 o 
  -9   4  13        1.14       -0.61     25.40 o 
  -8   4  13      344.84      364.86     44.15 o 
  -7   4  13       27.47       42.30     24.88 o 
  -6   4  13      178.36      244.48     39.48 o 
  -5   4  13      987.01     1070.39     45.46 o 
  -4   4  13        2.28      -21.27     14.18 o 
  -3   4  13      396.68      447.43     37.48 o 
  -2   4  13       83.09       43.17     23.77 o 
  -1   4  13      158.00      138.77     35.23 o 
   0   4  13     1666.31     1796.68     84.92 o 
   1   4  13       72.02        8.16     25.72 o 
   2   4  13        0.44      -27.30     22.60 o 
   3   4  13       14.09      -14.05     40.67 o 
   4   4  13       31.89       32.47     33.72 o 
  -8   5  13      119.09      127.28     35.59 o 
  -7   5  13        9.85      -34.02     46.45 o 
  -6   5  13        0.92      -19.57     22.72 o 
  -5   5  13       47.25       14.23     20.40 o 
  -4   5  13      745.88      846.43     53.82 o 
  -3   5  13     1046.59     1081.21     42.88 o 
  -2   5  13      159.88      207.54     35.08 o 
  -1   5  13       54.14       24.31     23.12 o 
   0   5  13        6.51      -27.79     18.53 o 
   1   5  13       84.05       85.08     28.23 o 
   2   5  13      313.10      380.57     50.77 o 
   3   5  13      118.55      195.68     60.15 o 
  -7   6  13      447.35      433.92     50.02 o 
  -6   6  13      344.01      383.06     52.35 o 
  -5   6  13        8.47      -10.72     20.50 o 
  -4   6  13      288.56      229.68     33.73 o 
  -3   6  13        1.92       -4.86     22.48 o 
  -2   6  13     1004.17     1263.64    178.30 o 
  -1   6  13       81.83      105.99     26.81 o 
   0   6  13      323.43      311.06     45.89 o 
   1   6  13      304.59      451.71     91.05 o 
   2   6  13       64.17       39.18     49.87 o 
  -6   7  13       25.35      -22.85     23.76 o 
  -5   7  13      633.51      652.39     50.13 o 
  -4   7  13      774.22      751.65     47.00 o 
  -3   7  13       95.30       55.99     27.14 o 
  -2   7  13      449.24      526.80     44.64 o 
  -1   7  13      254.39      277.91     46.59 o 
   0   7  13      128.53       93.46     51.03 o 
   1   7  13       82.59       73.44     40.67 o 
  -3   8  13        0.74      -16.65     30.75 o 
  -2   8  13      197.37      187.41     47.88 o 
  -9   0  14        2.84        8.81     35.49 o 
  -8   0  14     1106.42      990.97     79.26 o 
  -7   0  14     1577.06     1726.06     97.36 o 
  -6   0  14     1413.72     1293.55     83.07 o 
  -5   0  14     1627.11     1485.24     88.79 o 
  -4   0  14     1616.01     1587.25     93.49 o 
  -3   0  14      865.28      806.07     70.75 o 
  -2   0  14      348.03      307.22     55.32 o 
  -1   0  14      713.68      657.97     68.90 o 
   0   0  14     1483.91     1675.21    101.89 o 
   1   0  14     2473.05     2567.15    128.15 o 
   2   0  14       76.39       78.43     41.39 o 
   3   0  14      249.34      256.54     60.15 o 
   4   0  14      130.04       87.78     53.54 o 
  -9   1  14     1184.25     1195.76     62.33 o 
  -8   1  14      479.43      555.00     46.44 o 
  -7   1  14      744.72      701.00     47.02 o 
  -6   1  14      131.91      132.97     28.39 o 
  -5   1  14     1138.29     1108.73     44.01 o 
  -4   1  14     1503.39     1370.82     48.67 o 
  -3   1  14     2564.02     2608.90     91.41 o 
  -2   1  14     2158.93     2254.28     82.23 o 
  -1   1  14       20.04      -29.36     19.57 o 
   0   1  14        5.39        3.72     26.90 o 
   1   1  14      667.44      746.41     51.41 o 
   2   1  14     1740.26     1920.19    174.75 o 
   3   1  14      620.64      649.18     58.47 o 
   4   1  14      514.43      599.57     64.28 o 
  -9   2  14       29.86       -0.42     38.53 o 
  -8   2  14      600.28      646.28     49.78 o 
  -7   2  14     1237.08     1173.93     59.14 o 
  -6   2  14     3006.67     2973.37     73.59 o 
  -5   2  14     1166.90     1198.23     46.38 o 
  -4   2  14      478.53      428.80     34.15 o 
  -3   2  14       27.81        6.98     22.53 o 
  -2   2  14      247.31      263.44     42.67 o 
  -1   2  14     3717.12     4009.79    255.02 o 
   0   2  14     1482.14     1674.51     73.20 o 
   1   2  14      282.98      252.68     56.84 o 
   2   2  14      252.66      279.75     43.79 o 
   3   2  14       61.98        8.73     31.05 o 
   4   2  14      827.13      957.14     63.88 o 
  -9   3  14     1094.49     1181.42     94.92 o 
  -8   3  14      558.98      441.56     46.99 o 
  -7   3  14       26.93        0.89     18.35 o 
  -6   3  14        7.30       -5.84     16.72 o 
  -5   3  14      161.28      125.86     24.70 o 
  -4   3  14     2965.28     3009.70     80.92 o 
  -3   3  14     1419.21     1431.51     65.49 o 
  -2   3  14      832.22      791.07     62.50 o 
  -1   3  14      537.43      594.98     62.02 o 
   0   3  14       13.09      -26.82     25.21 o 
   1   3  14      414.01      428.06     48.05 o 
   2   3  14      470.60      554.02     55.66 o 
   3   3  14      977.17      985.37     75.42 o 
  -8   4  14      632.53      632.10     53.14 o 
  -7   4  14      720.81      639.20     51.40 o 
  -6   4  14     1616.27     1587.76     56.95 o 
  -5   4  14      645.71      665.02     42.31 o 
  -4   4  14      335.41      292.38     32.15 o 
  -3   4  14       13.19      -29.01     23.10 o 
  -2   4  14      299.36      341.16     60.58 o 
  -1   4  14      886.32      848.07     51.47 o 
   0   4  14      916.41      967.65     92.25 o 
   1   4  14      984.86      980.87     73.76 o 
   2   4  14        0.25      -30.55     27.90 o 
   3   4  14        1.64       -6.85     46.51 o 
  -7   5  14      298.80      346.61     45.43 o 
  -6   5  14      215.45      247.74     39.37 o 
  -5   5  14      601.81      613.11     54.46 o 
  -4   5  14      911.73      849.69     39.48 o 
  -3   5  14      939.28      975.48     47.19 o 
  -2   5  14     1625.68     1704.09     91.65 o 
  -1   5  14      356.60      389.42     40.96 o 
   0   5  14      126.14       84.40     34.90 o 
   1   5  14      236.68      198.40     36.16 o 
   2   5  14      108.48       49.27     65.48 o 
  -6   6  14      951.65      931.40     53.71 o 
  -5   6  14      310.81      351.93     42.56 o 
  -4   6  14      275.04      273.48     38.00 o 
  -3   6  14        6.72      -11.34     21.75 o 
  -2   6  14      494.26      510.52     43.83 o 
  -1   6  14      448.80      480.23     43.32 o 
   0   6  14      155.87      135.16     41.73 o 
   1   6  14      813.15      984.78     91.53 o 
  -4   7  14      783.63      822.88     65.34 o 
  -3   7  14      706.92      730.06     51.17 o 
  -2   7  14      128.05      108.77     31.51 o 
  -1   7  14       87.05       82.39     46.24 o 
  -9   1  15       59.84       79.38     31.07 o 
  -8   1  15       88.52      126.94     33.86 o 
  -7   1  15       22.59       31.61     25.58 o 
  -6   1  15       64.93       70.48     26.57 o 
  -5   1  15        0.03      -16.01     23.00 o 
  -4   1  15        6.05      -16.05     15.95 o 
  -3   1  15      451.74      464.02     47.77 o 
  -2   1  15      100.66       68.56     29.50 o 
  -1   1  15      280.46      252.48     43.47 o 
   0   1  15       24.40        0.51     27.16 o 
   1   1  15        0.84      -35.88     27.87 o 
   2   1  15       78.41       87.90     31.26 o 
   3   1  15        0.58        3.82     30.20 o 
  -8   2  15       26.46       37.69     26.52 o 
  -7   2  15      372.30      438.07     44.67 o 
  -6   2  15        0.08      -28.68     19.99 o 
  -5   2  15       70.58       49.17     21.32 o 
  -4   2  15       77.71       56.48     22.48 o 
  -3   2  15      201.47      189.91     36.55 o 
  -2   2  15       83.78      112.67     46.51 o 
  -1   2  15        0.25       -9.02     38.65 o 
   0   2  15      630.25      689.59     55.33 o 
   1   2  15       77.25       48.13     32.27 o 
   2   2  15       12.40        9.92     30.67 o 
   3   2  15       59.20       24.05     38.98 o 
  -8   3  15        4.42      -51.87     35.13 o 
  -7   3  15       28.71       19.11     20.79 o 
  -6   3  15       41.36       45.36     21.98 o 
  -5   3  15      594.04      562.19     44.86 o 
  -4   3  15       56.63       27.20     20.39 o 
  -3   3  15        1.91      -18.73     22.94 o 
  -2   3  15      382.96      387.28     93.29 o 
  -1   3  15        5.05       -6.25     26.14 o 
   0   3  15       17.64      -23.78     27.88 o 
   1   3  15       54.44       28.01     29.64 o 
   2   3  15      231.97      177.54     40.88 o 
  -7   4  15      526.25      470.98     50.22 o 
  -6   4  15       31.59       78.73     27.19 o 
  -5   4  15      140.80      101.04     25.75 o 
  -4   4  15      163.03      105.94     25.93 o 
  -3   4  15        1.20      -37.01     24.67 o 
  -2   4  15      369.39      352.05     62.38 o 
  -1   4  15      193.14      243.20     83.82 o 
   0   4  15       37.81       26.69     30.35 o 
   1   4  15       27.63       18.32     31.87 o 
   2   4  15      108.15       68.33     37.95 o 
  -6   5  15       14.58       18.25     27.62 o 
  -5   5  15      100.57       71.69     31.44 o 
  -4   5  15      303.38      315.60     36.10 o 
  -3   5  15      391.35      414.83     40.72 o 
  -2   5  15      260.56      271.59     82.36 o 
  -1   5  15        0.25      -31.62     25.67 o 
   0   5  15       48.72      -20.09     27.94 o 
   1   5  15        0.45      -48.99     32.66 o 
  -5   6  15      503.56      521.17     49.12 o 
  -4   6  15       63.02       23.79     29.02 o 
  -3   6  15        2.56      -14.84     25.63 o 
  -2   6  15       41.37       19.11     29.30 o 
  -1   6  15      153.61      146.45     32.28 o 
  -8   0  16        9.58       36.21     40.61 o 
  -7   0  16     1737.88     1736.72    106.95 o 
  -6   0  16      970.07     1139.19     86.47 o 
  -5   0  16      273.72      267.14     56.75 o 
  -4   0  16      117.24       64.61     41.21 o 
  -3   0  16       92.34       60.80     45.20 o 
  -2   0  16      122.10       27.69     39.66 o 
  -1   0  16     1274.02     1579.27    107.43 o 
   0   0  16     2764.49     2895.33    143.99 o 
   1   0  16       13.35       -5.42     38.11 o 
   2   0  16      381.37      485.81     79.68 o 
  -8   1  16      166.11      139.66     35.49 o 
  -7   1  16       48.18       41.44     26.82 o 
  -6   1  16       43.55       19.59     27.10 o 
  -5   1  16     1237.04     1172.10     62.05 o 
  -4   1  16     1242.41     1308.28     66.56 o 
  -3   1  16     1045.45      957.34     59.58 o 
  -2   1  16     1126.93     1208.84     65.44 o 
  -1   1  16      104.01       58.03     32.11 o 
   0   1  16        1.60       -9.04     42.07 o 
   1   1  16      149.71      159.03     58.92 o 
   2   1  16      962.96     1131.91     68.18 o 
  -7   2  16      536.28      619.51     51.95 o 
  -6   2  16      505.74      528.48     51.72 o 
  -5   2  16     1033.54      969.63     56.88 o 
  -4   2  16      344.84      356.78     35.97 o 
  -3   2  16      362.42      341.31     69.08 o 
  -2   2  16     1025.54     1072.81     63.95 o 
  -1   2  16      357.41      397.00     82.57 o 
   0   2  16     1291.78     1343.18     85.13 o 
   1   2  16      643.51      725.78     59.56 o 
   2   2  16       86.86        6.66     32.81 o 
  -7   3  16      212.45      294.36     43.55 o 
  -6   3  16      353.70      387.90     52.59 o 
  -5   3  16      286.22      226.48     31.78 o 
  -4   3  16      412.34      362.56     36.92 o 
  -3   3  16     1493.99     1588.10     74.55 o 
  -2   3  16      852.67      912.01    142.68 o 
  -1   3  16      134.83       89.88     33.62 o 
   0   3  16       48.25       24.02     31.83 o 
   1   3  16       56.94       29.34     33.08 o 
  -6   4  16     1202.03     1227.97     53.97 o 
  -5   4  16      230.78      193.19     31.34 o 
  -4   4  16        0.85      -19.53     20.93 o 
  -3   4  16      214.98      193.85     39.77 o 
  -2   4  16      479.84      532.46     55.87 o 
  -1   4  16      928.39     1001.04     83.04 o 
   0   4  16      295.39      367.60     71.22 o 
  -5   5  16       18.79      -32.76     26.76 o 
  -4   5  16     1473.64     1643.02     63.57 o 
  -3   5  16      870.45      823.42     50.15 o 
  -2   5  16       28.34       20.86     32.18 o 
  -1   5  16      442.20      520.05     79.02 o 
  -7   1  17       44.36        2.06     28.72 o 
  -6   1  17      127.29      118.73     34.75 o 
  -5   1  17      391.26      453.14     50.95 o 
  -4   1  17       25.69       -0.13     29.49 o 
  -3   1  17      121.00      109.86     51.63 o 
  -2   1  17      149.44      176.71     39.13 o 
  -1   1  17        7.49      -40.66     27.10 o 
   0   1  17       51.55       60.40     32.81 o 
  -6   2  17        0.92       -3.12     27.41 o 
  -5   2  17       16.94      -13.66     24.93 o 
  -4   2  17      324.36      318.68     46.40 o 
  -3   2  17       23.17      -30.57     25.24 o 
  -2   2  17       41.52        4.23     31.89 o 
  -1   2  17        0.21      -17.50     27.86 o 
   0   2  17       58.55       17.21     33.09 o 
  -5   3  17       26.58       -3.64     22.82 o 
  -4   3  17        2.10      -16.42     22.88 o 
  -3   3  17       28.08        9.67     38.56 o 
  -2   3  17      329.24      395.64     52.05 o 
  -1   3  17       91.93       21.77     33.12 o 
  -4   4  17       15.45      -14.44     42.75 o 
  -3   4  17      105.76       98.76     35.22 o 
  -5   0  18      130.49       93.67     49.07 o 
  -4   0  18      615.52      640.94     86.94 o 
  -3   0  18      392.05      480.39     79.68 o 
  -2   0  18      251.91      215.15     64.67 o 
  -4   1  18      541.76      541.40     59.58 o 
  -3   1  18      301.36      382.87     52.05 o 
  -2   1  18      945.30     1111.36     69.14 o 
                                                 
